# Supplementary material for: Whole-genome sequencing of Burkholderia glumae strains from Thailand reveals potential horizontal gene transfer with Burkholderia pseudomallei
Source: PLoS One. 2025 Dec 31;20(12):e0340071. doi: 10.1371/journal.pone.0340071 (PMC12755741; doi:10.1371/journal.pone.0340071)
Supplement: S1 Table — (XLSX) [file pone.0340071.s001.xlsx]

## Sheet: S1 Table
Strain	Assembly QC								Taxonomic analysis
	Contig_id	Size (bp)	%GC	Circular	CDS	rRNA	tRNA	Depths	Taxonomy	ANI (%)
60BGCRPA10-1	Contig_2	2897142	68.66	Yes	2366	6	15	210.01	Burkholderia glumae	99.76
	Contig_1	3601209	68.3	Yes	3205	9	62	111.22
	Contig_3	124726	63.93	Yes	102	0	0	74.673
	Contig_4	177971	60.83	Yes	162	0	0	129.95
60BGCRMSO3-11	Contig_1	3592731	68.26	Yes	3166	9	62	128.6	Burkholderia glumae	99.82
	Contig_2	2827727	68.77	Yes	2266	6	15	200.65
	Contig_3	187569	61.39	Yes	182	0	0	149.99
	Contig_4	183556	63.74	Yes	150	0	0	124.38
60BGCRMSO3-9	Contig_1	3592652	68.26	Yes	3165	9	62	127.41	Burkholderia glumae	99.82
	Contig_2	2827853	68.77	Yes	2267	6	15	177.65
	Contig_3	186489	61.37	Yes	182	0	0	175.28
	Contig_4	183556	63.74	Yes	152	0	0	140.96
60BGCRMSO1-5	Contig_2	2786629	68.82	Yes	2278	6	14	197.2	Burkholderia glumae	99.34
	Contig_3	3542065	68.38	Yes	3159	9	64	166.69
	Contig_4	176304	60.86	Yes	164	0	0	230.05
	Contig_1	238109	62.63	Yes	208	0	1	207.34
60BGCRWC8-5	Contig_1	3630199	68.23	Yes	3254	9	63	129.39	Burkholderia glumae	99.28
	Contig_2	2932807	68.48	Yes	2404	6	14	186.78
	Contig_3	161011	61.47	Yes	149	0	0	184.06
	Contig_4	112506	63.26	Yes	101	0	2	100.35
	Contig_5	40942	63.32	Yes	40	0	0	85.503
60BGCRMSO3-5	Contig_2	2717635	69.02	Yes	2182	6	15	186.68	Burkholderia glumae	99.54
	Contig_3	3597085	68.3	Yes	3188	9	61	145.95
	Contig_4	103447	61.87	Yes	102	0	0	88.675
	Contig_5	123918	62.2	Yes	124	0	1	108.76
	Contig_1	133692	62.17	Yes	130	0	0	137.56
3BGNP2-3	Contig_1	3781530	67.94	Yes	3438	9	63	130.49	Burkholderia glumae	99.8
	Contig_2	2847496	68.72	Yes	2302	6	15	192.3
	Contig_3	241849	62.7	Yes	219	0	0	179.63
	Contig_4	181148	61.23	Yes	174	0	0	162.91
	Contig_5	106806	63.67	Yes	104	0	0	127.96
	Contig_6	1782	63.24	No	1	0	0	93.883
3BGNY1-1	Contig_2	2883310	68.65	Yes	2335	6	15	236.53	Burkholderia glumae	99.69
	Contig_1	3628567	68.25	Yes	3241	9	62	129.01
	Contig_5	109508	62.99	No	101	0	1	125.13
	Contig_4	135176	60.95	No	131	0	0	122.67
	Contig_3	17524	60.76	No	11	0	0	140.25
	Contig_6	196933	61.31	Yes	193	0	0	204.14
1BGCR2-2	Contig_2	2827236	68.77	Yes	2263	6	15	223.9	Burkholderia glumae	99.78
	Contig_3	3536284	68.4	Yes	3125	9	63	138.68
	Contig_4	146680	62.42	Yes	142	0	1	115.23
	Contig_1	147085	61.19	Yes	141	0	0	123.93
	Contig_5	98285	63.99	Yes	95	0	2	104.28
3BGST2-1	Contig_4	2813122	68.82	Yes	2246	6	15	168.4	Burkholderia glumae	99.72
	Contig_1	3730112	68.07	Yes	3359	9	62	120.17
	Contig_2	145998	63.1	Yes	145	0	1	168
	Contig_3	188053	61.88	Yes	176	0	0	221.57
1BGSP3-4	Contig_1	3733263	68	Yes	3391	9	63	167.71	Burkholderia glumae	99.33
	Contig_2	2774264	68.86	Yes	2244	6	14	230.73
	Contig_3	168374	61.26	Yes	154	0	0	254.06
	Contig_4	164247	62.45	Yes	158	0	1	219.46
2BGCN4-1	Contig_3	2767451	68.89	Yes	2222	6	14	201.77	Burkholderia glumae	99.31
	Contig_4	3670098	68.13	Yes	3288	9	63	133.95
	Contig_2	134866	62.68	Yes	128	0	1	151.59
	Contig_1	166347	61.29	Yes	152	0	0	238.99
	Contig_5	59535	64.3	Yes	57	0	0	71.39
3BGNP1-4	Contig_1	2833775	68.63	Yes	2344	6	14	177.8	Burkholderia glumae	99.39
	Contig_2	3624354	68.22	Yes	3237	9	64	121.73
	Contig_3	105831	60.88	Yes	106	0	0	80.607
	Contig_4	161015	62.47	Yes	155	0	0	207.21
3BGNY2-4	Contig_1	3576565	68.27	Yes	3200	9	63	134.82	Burkholderia glumae	99.32
	Contig_2	2718910	69.03	Yes	2183	6	15	203.28
	Contig_3	187407	60.6	Yes	166	0	0	174.73
	Contig_4	164780	62.15	Yes	124	0	0	145.24
1BGRE5-1	Contig_3	2773842	68.85	Yes	2189	6	15	192.28	Burkholderia glumae	99.38
	Contig_4	3501397	68.41	Yes	3113	9	63	125.9
	Contig_2	103911	63.56	Yes	97	0	1	71.375
	Contig_5	134343	61.24	Yes	138	0	0	93.03
2BGCN5-2	Contig_1	3623824	68.22	Yes	3248	9	63	141.12	Burkholderia glumae	99.17
	Contig_2	2705287	69.1	Yes	2156	6	14	200.83
	Contig_3	158190	61.5	Yes	141	0	0	168.19
	Contig_4	145417	61.78	Yes	122	0	0	133.19
	Contig_5	110321	63.74	Yes	105	0	1	122.98
ANI = Average Nucleotide Identity
