# Supplementary material for: Whole-genome sequencing of Burkholderia glumae strains from Thailand reveals potential horizontal gene transfer with Burkholderia pseudomallei
Source: PLoS One. 2025 Dec 31;20(12):e0340071. doi: 10.1371/journal.pone.0340071 (PMC12755741; doi:10.1371/journal.pone.0340071)
Supplement: S2 Table — (XLSX) [file pone.0340071.s002.xlsx]

## Sheet: S2 Table
Group	Species	Protein id	Description	Functional group	Gene present in B. glumae strains
					60BGCRPA10-1	60BGCRMSO3-11	60BGCRMSO3-9	60BGCRMSO1-5	60BGCRWC8-5	60BGCRMSO3-5	3BGNP2-3	3BGNY1-1	1BGCR2-2	3BGST2-1	1BGSP3-4	2BGCN4-1	3BGNP1-4	3BGNY2-4	1BGRE5-1	2BGCN5-2
B. pseudomallei group	Burkholderia pseudomallei	WP_038743760.1	nuclease	Enzyme/metabolism	0	1	1	0	0	0	0	0	0	0	0	0	0	0	0	0
	Burkholderia pseudomallei	WP_004535952.1	PAAR domain-containing protein	Secretion system	0	1	1	0	0	0	0	0	0	0	0	0	0	1	0	0
	Burkholderia thailandensis	WP_019255554.1	division/cell wall cluster transcriptional repressor MraZ	Regulatory/signaling	1	1	1	1	1	1	1	1	1	1	1	1	1	1	1	1
	Burkholderia thailandensis	WP_045599510.1	DUF927 domain-containing protein	Hypothetical	0	0	0	1	0	0	0	0	0	0	0	0	0	1	0	0
	Burkholderia thailandensis	WP_230961653.1	hypothetical protein	Hypothetical	0	0	0	0	1	0	0	0	1	0	0	0	0	0	0	1
	Burkholderia thailandensis	WP_045599511.1	hypothetical protein	Hypothetical	0	0	0	1	0	0	0	0	0	0	0	0	0	1	0	0
	Burkholderia thailandensis	WP_045602057.1	phage tail assembly protein	Phage related	1	1	1	0	0	0	1	1	1	1	0	0	0	0	0	0
	Burkholderia thailandensis	WP_045599518.1	recombinase family protein	Mobile genetic element	0	0	0	1	0	0	0	0	0	0	0	0	0	1	0	0
	Burkholderia oklahomensis	WP_025989699.1	hypothetical protein	Hypothetical	1	0	0	0	0	0	0	0	1	1	0	0	0	0	0	0
	Burkholderia oklahomensis	WP_124072282.1	UvrD-helicase domain-containing protein	Enzyme/metabolism	0	0	0	0	0	0	0	1	0	1	0	0	0	0	0	0
	Burkholderia mayonis	WP_066484427.1	acetolactate synthase small subunit	Enzyme/metabolism	1	1	1	1	1	1	1	1	1	1	1	1	1	1	1	1
B. cepacia complex	Burkholderia cenocepacia	WP_060263514.1	DUF3396 domain-containing protein	Hypothetical	0	0	0	0	0	0	1	0	0	0	1	0	0	0	0	0
	Burkholderia cenocepacia	WP_212261542.1	GPO family capsid scaffolding protein	Phage related	0	0	0	0	0	0	0	0	0	1	0	0	0	0	0	0
	Burkholderia cenocepacia	WP_109342956.1	head completion/stabilization protein	Phage related	0	0	0	0	0	1	1	0	0	1	0	1	0	0	0	0
	Burkholderia cenocepacia	WP_089468134.1	hypothetical protein	Hypothetical	0	0	0	0	1	0	0	0	0	0	0	0	0	0	0	0
	Burkholderia cenocepacia	WP_256858295.1	IS3 family transposase	Mobile genetic element	0	0	0	1	1	0	0	0	0	0	1	1	1	1	1	0
	Burkholderia cenocepacia	WP_060263512.1	PAAR domain-containing protein	Secretion system	0	0	0	0	0	0	1	0	0	0	1	0	0	0	0	0
	Burkholderia cenocepacia	WP_212268135.1	phage late control D family protein	Phage related	0	0	0	0	0	1	0	0	0	0	0	0	0	0	0	0
	Burkholderia cenocepacia	WP_060263513.1	VRR-NUC domain-containing protein	Toxin–antitoxin/defense	0	0	0	0	0	0	1	0	0	0	1	0	0	0	0	0
	Burkholderia vietnamiensis	WP_230945890.1	GH-E family nuclease	Enzyme/metabolism	0	0	0	0	1	0	0	0	0	0	0	0	0	0	0	0
	Burkholderia vietnamiensis	WP_059453445.1	GNAT family N-acetyltransferase	Enzyme/metabolism	0	0	0	1	0	0	0	1	0	0	1	1	1	0	0	0
	Burkholderia vietnamiensis	WP_059454855.1	GPW/gp25 family protein	Phage related	0	1	1	0	0	0	0	1	0	0	0	0	0	0	0	0
	Burkholderia vietnamiensis	WP_059454845.1	head completion/stabilization protein	Phage related	1	0	0	0	0	0	1	0	0	0	0	0	0	0	0	0
	Burkholderia vietnamiensis	WP_059454866.1	helix-turn-helix transcriptional regulator	Regulatory/signaling	0	0	0	0	0	0	0	0	0	0	1	0	0	0	0	0
	Burkholderia vietnamiensis	WP_059454849.1	hypothetical protein	Hypothetical	1	0	0	0	0	0	0	0	0	0	0	0	0	0	0	0
	Burkholderia vietnamiensis	WP_059454865.1	LysR family transcriptional regulator	Regulatory/signaling	1	1	1	0	0	0	0	1	0	0	0	0	0	0	0	0
	Burkholderia vietnamiensis	WP_059454861.1	phage major tail tube protein	Phage related	1	0	0	0	0	0	0	0	0	0	0	0	0	0	0	0
	Burkholderia vietnamiensis	WP_176025569.1	phage tail protein	Phage related	0	0	0	0	0	1	1	0	0	1	0	1	0	0	0	0
	Burkholderia vietnamiensis	WP_176025579.1	phage tail protein	Phage related	0	0	0	0	0	0	1	0	0	1	0	0	0	0	0	0
	Burkholderia vietnamiensis	WP_059454860.1	phage tail sheath protein	Phage related	0	0	0	0	0	0	1	0	0	0	0	0	0	0	0	0
	Burkholderia vietnamiensis	WP_059454851.1	phage virion morphogenesis protein	Phage related	1	0	0	0	0	0	1	0	0	0	0	0	0	0	0	0
	Burkholderia vietnamiensis	WP_059454989.1	recombinase family protein	Mobile genetic element	1	0	0	0	0	0	0	0	0	0	0	0	0	0	0	0
	Burkholderia vietnamiensis	WP_059454857.1	tail fiber assembly protein	Phage related	0	0	0	0	0	0	1	0	0	0	1	0	0	0	0	0
	Burkholderia vietnamiensis	WP_059454844.1	terminase endonuclease subunit	Phage related	1	0	0	0	0	0	0	0	0	0	0	0	0	0	0	0
	Burkholderia vietnamiensis	WP_059454843.1	terminase family protein	Phage related	1	1	1	0	0	0	1	1	0	0	0	0	0	0	0	0
	Burkholderia vietnamiensis	WP_081056558.1	tetratricopeptide repeat protein	Protein domain	0	0	0	0	1	0	0	0	0	0	0	0	0	0	0	0
	Burkholderia cepacia	WP_124474994.1	glycoside hydrolase family 104 protein	Enzyme/metabolism	0	0	0	0	1	0	0	1	1	0	0	0	0	0	0	1
	Burkholderia cepacia	WP_153488465.1	hypothetical protein	Hypothetical	0	0	0	0	1	0	0	1	1	0	0	0	0	0	0	1
	Burkholderia cepacia	WP_153488457.1	phage tail protein	Phage related	0	0	0	0	1	0	0	1	1	0	0	0	0	0	0	1
	Burkholderia cepacia	WP_153488467.1	phage tail protein	Phage related	0	0	0	0	1	0	0	0	1	0	0	0	0	0	0	1
	Burkholderia cepacia	WP_194290286.1	phage terminase large subunit family protein	Phage related	0	0	0	0	1	0	0	1	1	0	0	0	0	0	0	1
	Burkholderia cepacia	WP_153488474.1	VapE family protein	Other	0	0	0	0	1	0	0	0	1	0	0	0	0	0	0	1
	Burkholderia cepacia complex	WP_153488456.1	contractile injection system protein, VgrG/Pvc8 family	Secretion system	0	0	0	0	1	0	0	1	1	0	0	0	0	0	0	1
	Burkholderia cepacia complex	WP_122169587.1	DNA adenine methylase	Enzyme/metabolism	0	0	0	0	0	0	0	0	0	0	1	0	0	0	0	0
	Burkholderia cepacia complex	WP_122169584.1	DUF3693 domain-containing protein	Hypothetical	0	0	0	0	0	0	0	0	0	0	1	0	0	0	0	0
	Burkholderia cepacia complex	WP_012338759.1	GNAT family N-acetyltransferase	Enzyme/metabolism	1	0	0	0	0	0	0	0	1	1	0	0	0	0	0	0
	Burkholderia cepacia complex	WP_009691978.1	Hcp family type VI secretion system effector	Secretion system	1	1	1	1	1	1	1	1	1	1	1	1	1	1	1	0
	Burkholderia cepacia complex	WP_049098395.1	head decoration protein	Phage related	0	0	0	0	0	0	0	1	0	0	0	0	0	0	0	0
	Burkholderia cepacia complex	WP_088923125.1	hypothetical protein	Hypothetical	1	0	0	0	0	0	0	0	1	1	0	0	0	0	0	0
	Burkholderia cepacia complex	WP_023475487.1	hypothetical protein	Hypothetical	0	0	0	0	0	0	0	1	0	0	0	0	0	0	0	0
	Burkholderia cepacia complex	WP_122169625.1	IS21 family transposase	Mobile genetic element	0	0	0	0	0	0	0	0	0	0	0	1	0	0	0	0
	Burkholderia cepacia complex	WP_175896894.1	IS256 family transposase	Mobile genetic element	0	0	0	0	1	0	0	0	0	0	0	0	0	0	0	0
	Burkholderia cepacia complex	WP_105841741.1	IS3 family transposase	Mobile genetic element	1	1	1	0	1	1	1	1	1	1	1	1	0	1	1	0
	Burkholderia cepacia complex	WP_085966443.1	IS3 family transposase	Mobile genetic element	1	0	0	0	0	1	1	0	1	1	0	0	0	0	0	0
	Burkholderia cepacia complex	WP_017333797.1	IS66 family insertion sequence element accessory protein TnpB	Mobile genetic element	0	0	0	0	0	0	0	0	0	0	0	0	0	1	0	0
	Burkholderia cepacia complex	WP_047904438.1	NAD(P)H-dependent oxidoreductase	Enzyme/metabolism	0	0	0	1	1	0	0	0	0	0	1	1	1	1	1	0
	Burkholderia cepacia complex	WP_006476477.1	PAAR domain-containing protein	Secretion system	0	0	0	0	0	0	0	0	0	0	0	0	0	1	0	0
	Burkholderia cepacia complex	WP_059882236.1	phage major tail tube protein	Phage related	0	0	0	0	0	1	1	0	0	1	0	1	0	0	0	0
	Burkholderia cepacia complex	WP_060105442.1	transposase	Mobile genetic element	0	0	0	0	0	0	0	0	0	0	0	0	0	1	0	1
	Burkholderia cepacia complex	WP_009693107.1	type II toxin-antitoxin system ChpB family toxin	Toxin–antitoxin/defense	1	1	1	0	1	1	1	1	1	1	1	0	1	0	1	1
	Burkholderia cepacia complex	WP_016038228.1	VRR-NUC domain-containing protein	Toxin–antitoxin/defense	0	0	0	0	0	0	1	1	0	1	0	1	0	0	0	0
	Burkholderia stabilis	WP_122168796.1	DUF3396 domain-containing protein	Hypothetical	0	0	0	0	0	0	1	1	0	1	0	1	0	0	0	0
	Burkholderia stabilis	WP_163012859.1	hypothetical protein	Hypothetical	0	0	0	0	0	0	1	1	0	0	0	1	0	0	0	0
	Burkholderia pseudomultivorans	WP_175894129.1	integrase arm-type DNA-binding domain-containing protein	Mobile genetic element	1	0	0	0	0	0	0	0	0	0	0	0	0	0	0	0
	Burkholderia lata	WP_011354651.1	phage portal protein	Phage related	0	0	0	1	1	0	1	1	0	1	1	0	1	0	0	1
	Burkholderia latens	WP_069240903.1	site-specific integrase	Mobile genetic element	1	0	0	0	0	0	0	0	0	1	0	0	0	0	0	0
	Burkholderia metallica	WP_069259099.1	DEAD/DEAH box helicase	Enzyme/metabolism	0	0	0	0	0	0	0	0	0	0	0	1	0	0	0	0
	Burkholderia territorii	WP_069229811.1	recombinase family protein	Mobile genetic element	1	0	0	0	0	0	0	0	1	1	0	0	0	0	0	0
Plant associated Burkholderia	Burkholderia gladioli	WP_236594012.1	AAA family ATPase	Other	0	0	0	0	1	0	1	0	1	0	0	0	0	0	0	0
	Burkholderia gladioli	WP_201447396.1	DNA polymerase Y family protein	Enzyme/metabolism	0	0	0	0	0	0	0	0	0	0	0	0	0	0	0	1
	Burkholderia gladioli	WP_046580429.1	efflux transporter outer membrane subunit	Transporter/efflux	1	1	1	1	1	1	1	1	1	1	1	1	1	1	0	1
	Burkholderia gladioli	WP_201447397.1	error-prone DNA polymerase	Enzyme/metabolism	0	0	0	0	0	0	0	0	1	0	0	0	0	0	0	0
	Burkholderia gladioli	WP_160294077.1	fimbrial biogenesis outer membrane usher protein	Other	0	0	0	1	0	0	0	0	0	0	0	0	0	0	0	0
	Burkholderia gladioli	WP_046580494.1	glycosyltransferase family 2 protein	Enzyme/metabolism	1	1	1	1	1	1	1	1	1	1	1	1	1	1	0	1
	Burkholderia gladioli	WP_201446320.1	hypothetical protein	Hypothetical	0	0	0	0	0	0	0	0	0	0	0	0	1	0	0	0
	Burkholderia gladioli	WP_103691905.1	IS256 family transposase	Mobile genetic element	0	1	1	0	0	0	0	0	0	1	0	0	0	0	0	0
	Burkholderia gladioli	WP_201446284.1	IS3 family transposase	Mobile genetic element	1	1	1	1	0	1	1	1	1	1	1	0	1	1	1	0
	Burkholderia gladioli	WP_098154830.1	phage baseplate assembly protein V	Phage related	0	0	0	0	0	1	1	0	0	1	0	1	0	0	0	0
	Burkholderia gladioli	WP_098154704.1	phage tail protein I	Phage related	0	0	0	0	0	1	1	0	0	1	0	1	0	0	0	0
	Burkholderia gladioli	WP_201446323.1	plasmid mobilization relaxosome protein MobC	Mobile genetic element	0	0	0	0	0	0	0	0	0	0	0	0	1	0	0	0
	Burkholderia gladioli	WP_201447417.1	plasmid replication initiator TrfA	Mobile genetic element	0	0	0	0	1	0	1	0	1	0	0	0	0	0	0	0
	Burkholderia gladioli	WP_201446324.1	relaxase/mobilization nuclease domain-containing protein	Mobile genetic element	0	0	0	0	0	0	0	0	0	0	0	0	1	0	0	0
	Burkholderia gladioli	WP_013691736.1	replication initiation protein	Mobile genetic element	0	0	0	0	0	0	0	1	0	0	0	1	0	0	1	1
	Burkholderia gladioli	WP_201446318.1	site-specific integrase	Mobile genetic element	0	0	0	0	0	0	0	0	0	0	0	0	1	0	0	0
	Burkholderia gladioli	WP_201446478.1	site-specific integrase	Mobile genetic element	0	0	0	0	0	0	0	0	0	0	0	0	1	0	0	0
	Burkholderia plantarii	WP_042627923.1	1,2-phenylacetyl-CoA epoxidase subunit A	Other	1	1	1	1	1	1	1	1	1	1	1	1	1	1	0	0
	Burkholderia plantarii	WP_042624068.1	6,7-dimethyl-8-ribityllumazine synthase	Enzyme/metabolism	1	1	1	0	0	0	1	1	1	1	0	0	0	0	1	0
	Burkholderia plantarii	WP_042628235.1	acetyl-CoA carboxylase, carboxyltransferase subunit beta	Enzyme/metabolism	1	1	1	1	1	1	1	1	1	1	1	1	1	1	1	1
	Burkholderia plantarii	WP_042627931.1	aminodeoxychorismate/anthranilate synthase component II	Enzyme/metabolism	1	1	1	1	1	1	1	1	1	1	1	1	1	1	0	0
	Burkholderia plantarii	WP_055140334.1	carboxymuconolactone decarboxylase family protein	Enzyme/metabolism	1	1	1	1	1	1	1	1	1	1	1	1	1	1	0	0
	Burkholderia plantarii	WP_082465555.1	conjugal transfer protein TraF	Mobile genetic element	0	1	1	0	1	0	1	1	1	1	1	1	1	0	1	1
	Burkholderia plantarii	WP_055141357.1	DNA methyltransferase	Enzyme/metabolism	0	0	0	1	1	0	1	1	1	1	0	0	0	0	0	1
	Burkholderia plantarii	WP_055140258.1	efflux RND transporter periplasmic adaptor subunit	Transporter/efflux	0	0	0	0	0	0	0	0	0	0	0	0	0	0	0	1
	Burkholderia plantarii	WP_055141380.1	error-prone DNA polymerase	Enzyme/metabolism	0	0	0	0	0	0	0	0	0	0	0	1	0	0	0	1
	Burkholderia plantarii	WP_042628549.1	FKBP-type peptidyl-prolyl cis-trans isomerase	Enzyme/metabolism	1	1	1	1	1	1	1	1	1	1	1	1	1	1	1	1
	Burkholderia plantarii	WP_055141348.1	GNAT family N-acetyltransferase	Enzyme/metabolism	0	0	0	0	0	0	1	0	0	1	0	0	0	0	0	0
	Burkholderia plantarii	WP_042623724.1	Grx4 family monothiol glutaredoxin	Enzyme/metabolism	1	1	1	1	1	1	1	1	1	1	1	1	1	1	1	1
	Burkholderia plantarii	WP_042626275.1	GTP-binding protein	Other	1	1	1	1	1	1	1	1	1	1	1	1	1	1	1	1
	Burkholderia plantarii	WP_055141377.1	helix-turn-helix transcriptional regulator	Regulatory/signaling	0	0	0	0	0	0	0	0	0	0	0	0	0	0	0	1
	Burkholderia plantarii	WP_055139591.1	HlyD family secretion protein	Secretion system	0	0	0	0	0	0	0	0	0	0	0	1	0	0	0	0
	Burkholderia plantarii	WP_055141425.1	hypothetical protein	Hypothetical	0	0	0	0	0	0	0	0	0	0	0	0	0	0	0	1
	Burkholderia plantarii	WP_055141373.1	IS110 family transposase	Mobile genetic element	0	0	0	1	1	0	0	1	0	0	1	1	1	0	1	1
	Burkholderia plantarii	WP_082465473.1	IS110 family transposase	Mobile genetic element	1	0	0	0	0	0	1	0	1	0	0	0	0	0	0	0
	Burkholderia plantarii	WP_055139553.1	ISL3 family transposase	Mobile genetic element	0	0	0	0	0	1	0	0	0	0	0	0	0	0	0	0
	Burkholderia plantarii	WP_055139183.1	Lrp/AsnC family transcriptional regulator	Regulatory/signaling	1	1	1	1	1	1	1	1	1	1	1	1	1	1	1	1
	Burkholderia plantarii	WP_055138855.1	methyl-accepting chemotaxis protein	Other	0	0	0	1	1	0	0	0	0	0	1	1	1	1	0	0
	Burkholderia plantarii	WP_055137988.1	peroxiredoxin	Enzyme/metabolism	1	1	1	1	1	1	1	1	1	1	1	1	1	1	1	1
	Burkholderia plantarii	WP_055140711.1	phage portal protein	Phage related	1	1	1	0	0	1	1	1	1	1	0	0	0	0	0	0
	Burkholderia plantarii	WP_082465431.1	phosphotransferase	Enzyme/metabolism	0	0	0	0	0	0	0	0	0	0	0	0	0	0	1	0
	Burkholderia plantarii	WP_042625729.1	P-II family nitrogen regulator	Regulatory/signaling	1	1	1	1	1	1	1	1	1	1	1	1	1	1	1	1
	Burkholderia plantarii	WP_042623971.1	protein TolQ	Other	0	0	0	0	0	1	0	0	0	0	0	0	0	0	0	1
	Burkholderia plantarii	WP_055139568.1	pyrimidine 5'-nucleotidase	Other	1	0	0	0	0	0	0	0	0	0	0	0	0	0	0	0
	Burkholderia plantarii	WP_042629164.1	response regulator	Regulatory/signaling	1	1	1	1	1	1	1	1	1	1	1	1	1	1	1	1
	Burkholderia plantarii	WP_042627933.1	RidA family protein	Other	1	1	1	1	1	0	1	1	1	0	1	1	1	1	0	0
	Burkholderia plantarii	WP_042624228.1	RNA polymerase sigma factor RpoE	Regulatory/signaling	1	1	1	1	1	1	1	1	1	1	1	1	1	1	1	1
	Burkholderia plantarii	WP_082465540.1	SDR family oxidoreductase	Enzyme/metabolism	0	0	0	0	0	1	1	0	0	0	0	0	0	0	0	0
	Burkholderia plantarii	WP_198250369.1	signal recognition particle protein	Housekeeping	1	1	1	0	0	1	1	1	1	1	0	0	0	0	0	0
	Burkholderia plantarii	WP_055141198.1	transglutaminase family protein	Enzyme/metabolism	0	0	0	1	0	1	0	0	0	0	1	0	0	0	0	0
	Burkholderia plantarii	WP_082465518.1	type I secretion system permease/ATPase	Secretion system	0	0	0	0	0	0	0	0	1	0	0	0	0	0	1	0
	Burkholderia plantarii	WP_042623700.1	type VI secretion system contractile sheath large subunit	Secretion system	1	1	1	1	1	1	1	1	1	1	1	1	1	1	1	1
	Burkholderia seminalis	WP_069245895.1	baseplate J/gp47 family protein	Phage related	1	1	1	0	0	0	1	1	0	1	0	0	0	0	0	0
	Burkholderia seminalis	WP_069245592.1	DNA adenine methylase	Enzyme/metabolism	0	0	0	0	1	0	0	1	1	0	0	0	0	0	0	1
	Burkholderia seminalis	WP_069245905.1	GPO family capsid scaffolding protein	Phage related	1	1	1	0	0	0	1	1	0	1	1	0	0	0	0	0
	Burkholderia seminalis	WP_069245579.1	GPW/gp25 family protein	Phage related	0	0	0	0	1	0	0	1	1	0	0	0	0	0	0	1
	Burkholderia seminalis	WP_069245896.1	GPW/gp25 family protein	Phage related	0	0	0	0	0	0	1	0	0	0	0	0	0	0	0	0
	Burkholderia seminalis	WP_236871756.1	helix-turn-helix transcriptional regulator	Regulatory/signaling	0	0	0	0	1	0	0	0	1	0	0	0	0	0	0	1
	Burkholderia seminalis	WP_069245901.1	hypothetical protein	Hypothetical	0	1	1	0	0	0	0	1	0	1	1	0	0	0	0	0
	Burkholderia seminalis	WP_069245891.1	hypothetical protein	Hypothetical	0	0	0	0	0	0	0	1	0	1	0	0	0	0	0	0
	Burkholderia seminalis	WP_069245883.1	hypothetical protein	Hypothetical	0	0	0	0	0	0	0	0	0	1	0	0	0	0	0	0
	Burkholderia seminalis	WP_156810503.1	hypothetical protein	Hypothetical	0	0	0	0	0	0	0	0	0	1	0	0	0	0	0	0
	Burkholderia seminalis	WP_236871754.1	hypothetical protein	Hypothetical	0	0	0	0	0	0	0	0	0	0	0	0	0	1	0	0
	Burkholderia seminalis	WP_059562083.1	MacB family efflux pump subunit	Transporter/efflux	0	0	0	0	1	0	0	0	0	0	1	1	1	1	0	1
	Burkholderia seminalis	WP_069245902.1	N-acetylmuramidase domain-containing protein	Other	0	0	0	0	0	0	0	0	0	0	1	0	0	0	0	0
	Burkholderia seminalis	WP_069245897.1	phage baseplate assembly protein V	Phage related	0	0	0	0	0	0	0	0	0	1	1	0	0	0	0	0
	Burkholderia seminalis	WP_069245584.1	phage major tail tube protein	Phage related	0	0	0	0	1	0	0	0	1	0	0	0	0	0	0	1
	Burkholderia seminalis	WP_083262754.1	phage tail assembly chaperone	Phage related	0	0	0	0	0	0	0	0	0	1	0	0	0	0	0	0
	Burkholderia seminalis	WP_069245894.1	phage tail protein I	Phage related	0	0	0	0	0	0	0	0	0	1	0	0	0	0	0	0
	Burkholderia seminalis	WP_069245889.1	phage tail sheath protein	Phage related	0	0	0	0	0	0	0	1	0	1	0	0	0	0	0	0
	Burkholderia seminalis	WP_233633386.1	Rz-like lysis system protein LysB	Phage related	0	0	0	0	0	1	0	0	0	0	0	1	0	0	0	0
	Burkholderia seminalis	WP_069245556.1	site-specific integrase	Mobile genetic element	0	0	0	0	0	0	0	0	0	0	0	0	0	1	0	0
	Burkholderia seminalis	WP_069245904.1	terminase endonuclease subunit	Phage related	1	0	0	0	0	0	0	0	1	1	0	0	0	0	0	0
	Burkholderia seminalis	WP_069245906.1	terminase family protein	Phage related	0	0	0	0	0	0	0	0	0	1	0	0	0	0	0	0
	Burkholderia seminalis	WP_069245881.1	toprim domain-containing protein	Other	1	0	0	0	0	0	0	0	0	1	0	0	0	0	0	0
	Burkholderia seminalis	WP_236871769.1	XRE family transcriptional regulator	Regulatory/signaling	1	0	0	0	0	0	0	1	0	0	0	0	0	0	0	0
	Burkholderia reimsis	WP_113044951.1	baseplate J/gp47 family protein	Phage related	0	0	0	0	1	0	0	1	1	0	0	0	0	0	0	1
	Burkholderia reimsis	WP_113044949.1	major capsid protein	Phage related	0	0	0	0	0	0	0	1	0	0	0	0	0	0	0	0
	Burkholderia reimsis	WP_113044957.1	phage tail tape measure protein	Phage related	0	0	0	0	1	0	0	0	1	0	0	0	0	0	0	1
	Burkholderia reimsis	WP_113046985.1	recombinase family protein	Mobile genetic element	0	0	0	0	0	0	0	0	1	0	0	0	0	0	0	0
	Burkholderia reimsis	WP_113044943.1	virulence protein E	Other	0	0	0	0	0	0	0	0	0	0	0	0	0	1	0	0
	Burkholderia reimsis	WP_113048151.1	YqaJ viral recombinase family protein	Mobile genetic element	0	0	0	0	1	0	0	0	0	0	0	0	0	0	0	0
	Burkholderia guangdongensis	WP_179401289.1	P-II family nitrogen regulator	Regulatory/signaling	1	1	1	1	1	1	1	1	1	1	1	1	1	1	1	1
	Burkholderia guangdongensis	WP_179402385.1	VWA domain-containing protein	Protein domain	0	0	0	0	0	0	0	0	0	0	0	0	0	0	1	0
	Burkholderia perseverans	WP_246794518.1	acyl-CoA thioesterase	Other	1	1	1	1	1	1	1	1	1	1	1	1	1	1	0	0
	Burkholderia perseverans	WP_246794257.1	bestrophin family protein	Transporter/efflux	0	0	0	0	0	0	0	0	0	0	0	0	0	0	1	1
	Burkholderia perseverans	WP_246793231.1	biopolymer transporter ExbD	Transporter/efflux	1	1	1	1	1	1	1	1	1	1	1	1	1	1	1	1
	Burkholderia perseverans	WP_246795580.1	DNA translocase FtsK 4TM domain-containing protein	Housekeeping	0	0	0	0	0	0	0	0	0	0	0	0	0	0	0	1
	Burkholderia perseverans	WP_246797768.1	DUF1320 family protein	Hypothetical	0	0	0	0	0	0	0	0	0	0	1	0	0	0	0	1
	Burkholderia perseverans	WP_246797775.1	DUF935 domain-containing protein	Hypothetical	0	0	0	0	0	0	0	0	0	0	1	0	0	0	0	0
	Burkholderia perseverans	WP_246797784.1	glycoside hydrolase family 104 protein	Enzyme/metabolism	0	0	0	0	0	0	0	0	0	0	1	0	0	0	0	0
	Burkholderia perseverans	WP_246797794.1	helix-turn-helix transcriptional regulator	Regulatory/signaling	0	0	0	0	0	0	0	0	0	0	1	0	0	0	0	0
	Burkholderia perseverans	WP_246792637.1	HIT family protein	Protein domain	1	1	1	1	1	1	1	1	1	1	1	1	1	1	1	1
	Burkholderia perseverans	WP_246797771.1	hypothetical protein	Hypothetical	0	0	0	0	0	0	0	0	0	0	1	0	0	0	0	1
	Burkholderia perseverans	WP_246797776.1	hypothetical protein	Hypothetical	0	0	0	0	0	0	0	0	0	0	1	0	0	0	0	0
	Burkholderia perseverans	WP_246797785.1	hypothetical protein	Hypothetical	0	0	0	0	0	0	0	0	0	0	1	0	0	0	0	0
	Burkholderia perseverans	WP_246797793.1	hypothetical protein	Hypothetical	0	0	0	0	0	0	0	0	0	0	1	0	0	0	0	0
	Burkholderia perseverans	WP_246797795.1	hypothetical protein	Hypothetical	0	0	0	0	0	0	0	0	0	0	1	0	0	0	0	0
	Burkholderia perseverans	WP_246797070.1	integration host factor subunit beta	Other	1	1	1	1	1	1	1	1	1	1	1	1	1	1	1	1
	Burkholderia perseverans	WP_246796245.1	methionine biosynthesis protein MetW	Housekeeping	1	1	1	1	1	1	1	1	1	1	1	1	1	1	1	1
	Burkholderia perseverans	WP_246794513.1	MFS transporter	Transporter/efflux	1	1	1	1	1	1	1	1	1	1	1	1	1	1	0	0
	Burkholderia perseverans	WP_246795516.1	NADH-quinone oxidoreductase subunit J	Enzyme/metabolism	1	1	1	1	1	1	1	1	1	1	1	1	1	1	1	1
	Burkholderia perseverans	WP_246795696.1	nitrate/sulfonate/bicarbonate ABC transporter ATP-binding protein	Transporter/efflux	0	0	0	0	0	0	0	0	0	0	0	0	0	1	0	0
	Burkholderia perseverans	WP_246794645.1	phenylacetate-CoA oxygenase subunit PaaC	Other	0	0	0	1	1	1	0	0	0	0	1	1	1	1	0	0
	Burkholderia perseverans	WP_246797786.1	regulatory protein GemA	Regulatory/signaling	0	0	0	0	0	0	0	0	0	0	1	0	0	0	0	0
	Burkholderia perseverans	WP_246796010.1	ribosome-associated translation inhibitor RaiA	Housekeeping	1	1	1	1	1	1	1	1	1	1	1	1	1	1	1	1
	Burkholderia perseverans	WP_246795952.1	TetR/AcrR family transcriptional regulator	Regulatory/signaling	1	1	1	1	1	1	1	1	1	1	1	1	1	1	1	1
	Burkholderia perseverans	WP_246793435.1	type III secretion protein HrpB2	Secretion system	1	1	1	1	1	1	1	1	1	1	1	1	1	1	1	1
	Burkholderia perseverans	WP_246796568.1	type VI secretion system tube protein Hcp	Secretion system	1	1	1	1	1	1	1	1	1	1	1	1	1	1	1	1
Burkholderia spp.	Burkholderia sp. A1	WP_025099036.1	Clp protease ClpP	Enzyme/metabolism	0	0	0	0	0	0	0	0	0	0	1	0	0	0	0	0
	Burkholderia sp. A1	WP_025098082.1	DNA adenine methylase	Enzyme/metabolism	0	0	0	0	0	0	0	0	0	0	1	0	0	0	0	0
	Burkholderia sp. A1	WP_025099085.1	HlyD family efflux transporter periplasmic adaptor subunit	Secretion system	1	1	1	1	1	1	1	1	1	1	1	1	1	1	0	1
	Burkholderia sp. A1	WP_025099042.1	hypothetical protein	Hypothetical	0	0	0	0	0	0	0	0	0	0	1	0	0	0	0	0
	Burkholderia sp. A1	WP_043278835.1	hypothetical protein, partial	Hypothetical	0	0	0	0	0	0	0	0	0	0	1	0	0	0	0	0
	Burkholderia sp. A1	WP_025099035.1	major capsid protein	Phage related	0	0	0	0	0	0	0	0	0	0	1	0	0	0	0	0
	Burkholderia sp. A1	WP_025101136.1	N-acetylmuramidase	Other	0	0	0	0	0	0	0	0	0	0	1	0	0	0	0	0
	Burkholderia sp. A1	WP_025099031.1	phage baseplate assembly protein V	Phage related	0	0	0	0	0	0	0	0	0	0	1	0	0	0	0	0
	Burkholderia sp. A1	WP_025099027.1	phage tail protein I	Phage related	0	0	0	0	0	0	0	0	0	0	1	0	0	0	0	0
	Burkholderia sp. A1	WP_025102320.1	phage tail protein, partial	Phage related	0	0	0	0	0	0	0	0	0	0	1	0	0	0	0	0
	Burkholderia sp. A1	WP_025099023.1	phage tail tape measure protein	Phage related	0	0	0	0	0	0	0	0	0	0	1	0	0	0	0	0
	Burkholderia sp. A1	WP_025099038.1	phage terminase large subunit family protein	Phage related	0	0	0	0	0	0	0	0	0	0	1	0	0	0	0	0
	Burkholderia sp. A1	WP_084152500.1	zinc finger-like domain-containing protein	Protein domain	0	0	0	0	0	0	0	0	0	0	1	0	0	0	0	0
	Burkholderia sp. A2	WP_069617130.1	ankyrin repeat domain-containing protein	Protein domain	0	0	0	0	1	0	0	0	0	0	0	0	0	0	0	0
	Burkholderia sp. A2	WP_069617129.1	DUF2169 domain-containing protein	Hypothetical	0	0	0	0	1	0	0	0	0	0	0	0	0	0	0	0
	Burkholderia sp. A2	WP_069619446.1	hypothetical protein	Hypothetical	0	0	0	0	0	0	0	0	1	0	0	0	0	0	0	0
	Burkholderia sp. A2	WP_069620405.1	PIN domain-containing protein	Toxin–antitoxin/defense	0	1	1	0	0	0	1	0	0	0	0	0	0	0	0	0
	Burkholderia sp. A2	WP_069617127.1	type VI secretion system baseplate subunit TssF	Phage related	0	0	0	0	1	0	0	0	0	0	0	0	0	0	0	0
	Burkholderia sp. A9	WP_014896013.1	HPr(Ser) kinase/phosphatase	Enzyme/metabolism	1	1	1	1	1	1	1	1	1	1	1	1	1	1	1	1
	Burkholderia sp. ABCPW 14	WP_269435274.1	DUF3987 domain-containing protein	Hypothetical	0	0	0	0	0	0	0	0	0	0	1	0	0	0	0	0
	Burkholderia sp. ABCPW 14	WP_156441150.1	hypothetical protein	Hypothetical	0	0	0	0	0	0	0	0	0	0	1	0	0	0	0	0
	Burkholderia sp. ABCPW 14	WP_066577141.1	inovirus-type Gp2 protein	Phage related	0	0	0	0	0	0	0	0	0	0	1	0	0	0	0	0
	Burkholderia sp. ABCPW 14	WP_066577144.1	integrase arm-type DNA-binding domain-containing protein	Mobile genetic element	0	0	0	0	0	0	0	0	0	0	1	0	0	0	0	0
	Burkholderia sp. ABCPW 14	WP_066577482.1	two-component system response regulator OmpR	Regulatory/signaling	1	1	1	1	1	1	1	1	1	1	1	1	1	1	1	1
	Burkholderia sp. Ac-20344	WP_205784964.1	ATP-binding protein	Other	0	0	0	0	0	1	0	0	0	0	0	0	0	0	0	0
	Burkholderia sp. Ac-20344	WP_205787633.1	IS21-like element helper ATPase IstB	Mobile genetic element	0	0	0	0	0	0	0	1	0	0	0	0	0	0	0	0
	Burkholderia sp. Ac-20345	WP_205814933.1	IS21-like element helper ATPase IstB	Mobile genetic element	0	0	0	1	1	0	0	0	0	0	0	1	1	1	1	0
	Burkholderia sp. Ac-20379	WP_206128509.1	ATP-dependent Clp endopeptidase proteolytic subunit ClpP	Enzyme/metabolism	1	1	1	1	1	1	1	1	1	1	1	1	1	1	1	1
	Burkholderia sp. Ac-20379	WP_206127294.1	cell division protein FtsA	Housekeeping	1	1	1	1	1	1	1	1	1	1	1	1	1	1	1	1
	Burkholderia sp. Ac-20379	WP_206130082.1	cell division protein ZapA	Housekeeping	1	1	1	1	1	1	1	1	1	1	1	1	1	1	1	1
	Burkholderia sp. Ac-20379	WP_206125680.1	F0F1 ATP synthase subunit epsilon	Housekeeping	1	1	1	1	1	1	1	1	1	1	1	1	1	1	1	1
	Burkholderia sp. Ac-20379	WP_206130446.1	ferredoxin family protein	Other	1	1	1	1	1	1	1	1	1	1	1	1	1	1	1	1
	Burkholderia sp. Ac-20379	WP_241014636.1	hypothetical protein	Hypothetical	0	0	0	0	0	0	0	1	0	0	0	0	0	0	0	0
	Burkholderia sp. Ac-20379	WP_241014587.1	Lrp/AsnC family transcriptional regulator	Regulatory/signaling	1	1	1	1	1	1	1	1	1	1	1	1	1	1	1	1
	Burkholderia sp. Ac-20379	WP_206131500.1	LysE family translocator	Other	0	0	0	0	0	0	0	0	0	0	0	0	0	0	0	1
	Burkholderia sp. Ac-20379	WP_206126141.1	NADH-quinone oxidoreductase subunit A	Enzyme/metabolism	1	1	1	1	1	1	1	1	1	1	1	1	1	1	1	1
	Burkholderia sp. Ac-20379	WP_206126132.1	NADH-quinone oxidoreductase subunit NuoK	Enzyme/metabolism	1	1	1	1	1	1	1	1	1	1	1	1	1	1	1	1
	Burkholderia sp. Ac-20379	WP_206126309.1	orotate phosphoribosyltransferase	Housekeeping	1	1	1	1	1	1	1	1	1	1	1	1	1	1	1	1
	Burkholderia sp. Ac-20379	WP_206127137.1	phosphate regulon transcriptional regulator PhoB	Regulatory/signaling	1	1	1	1	1	1	1	1	1	1	1	1	1	1	1	1
	Burkholderia sp. Ac-20379	WP_206128853.1	RNA polymerase-binding protein DksA	Housekeeping	1	1	1	1	1	1	1	1	1	1	1	1	1	1	1	1
	Burkholderia sp. Ac-20379	WP_206126574.1	septum site-determining protein MinD	Other	1	1	1	1	1	1	1	1	1	1	1	1	1	1	1	1
	Burkholderia sp. Ac-20379	WP_241014680.1	translation initiation factor IF-3	Housekeeping	1	1	1	1	1	1	1	1	1	1	1	1	1	1	1	1
	Burkholderia sp. Ac-20379	WP_206127150.1	transposase	Mobile genetic element	1	1	1	1	1	1	1	1	1	1	1	1	1	1	1	1
	Burkholderia sp. Ac-20379	WP_206126755.1	YbaB/EbfC family nucleoid-associated protein	Other	1	1	1	1	1	1	1	1	1	1	1	1	1	1	1	1
	Burkholderia sp. Ac-20392	WP_206121992.1	DEAD/DEAH box helicase family protein	Enzyme/metabolism	0	0	0	0	0	0	0	0	0	0	0	0	0	1	0	0
	Burkholderia sp. Ap-962	WP_167232449.1	DNA cytosine methyltransferase	Enzyme/metabolism	0	0	0	0	0	0	0	0	0	0	0	1	1	0	0	0
	Burkholderia sp. Ap-962	WP_167231466.1	hypothetical protein	Hypothetical	0	0	0	0	0	0	1	0	0	0	0	0	1	0	0	0
	Burkholderia sp. Ap-962	WP_167231410.1	hypothetical protein	Hypothetical	0	0	0	0	0	0	1	0	0	0	0	0	0	0	0	0
	Burkholderia sp. Ap-962	WP_167231424.1	hypothetical protein	Hypothetical	0	0	0	0	0	0	0	0	0	0	0	0	1	0	0	0
	Burkholderia sp. Ap-962	WP_167232472.1	TerL protein	Phage related	0	0	0	0	1	0	0	0	1	0	0	0	0	0	0	1
	Burkholderia sp. Ap-962	WP_167231031.1	TolC family protein	Secretion system	0	0	0	0	0	0	0	0	1	0	0	0	0	0	1	0
	Burkholderia sp. AU16741	WP_144030212.1	DUF927 domain-containing protein, partial	Hypothetical	1	1	1	0	0	0	1	0	1	1	0	0	0	0	0	0
	Burkholderia sp. AU16741	WP_089468126.1	head decoration protein	Phage related	0	0	0	0	1	0	0	0	1	0	0	0	0	0	0	1
	Burkholderia sp. AU16741	WP_089468215.1	hypothetical protein	Hypothetical	0	1	1	0	0	0	1	0	0	0	0	0	0	0	0	0
	Burkholderia sp. AU16741	WP_089468212.1	integrase arm-type DNA-binding domain-containing protein	Mobile genetic element	0	0	0	1	0	0	0	0	0	0	0	0	0	1	0	0
	Burkholderia sp. AU16741	WP_089467644.1	recombinase family protein	Mobile genetic element	0	0	0	0	0	0	0	0	0	0	0	0	1	0	0	0
	Burkholderia sp. AU16741	WP_179233424.1	site-specific integrase	Mobile genetic element	0	0	0	0	0	0	0	0	0	0	1	0	0	0	0	0
	Burkholderia sp. AU28863	WP_089435490.1	hypothetical protein	Hypothetical	1	1	1	1	1	0	1	1	0	1	0	0	0	1	0	0
	Burkholderia sp. AU31280	WP_089488113.1	PAAR domain-containing protein	Secretion system	0	0	0	0	0	0	0	0	0	0	0	0	0	0	1	0
	Burkholderia sp. AU31624	WP_226273794.1	hypothetical protein	Hypothetical	1	0	0	0	0	0	0	0	0	0	0	0	0	0	0	0
	Burkholderia sp. AU33423	WP_089445915.1	restriction endonuclease fold toxin 5 domain-containing protein	Toxin–antitoxin/defense	0	0	0	0	1	0	0	0	1	0	0	0	1	0	0	1
	Burkholderia sp. AU33423	WP_256978861.1	transposase	Mobile genetic element	0	0	0	1	0	0	0	0	0	0	0	0	0	0	1	0
	Burkholderia sp. AU33423	WP_089446675.1	tyrosine-type recombinase/integrase	Mobile genetic element	1	1	1	0	1	0	1	1	0	1	0	0	0	0	0	0
	Burkholderia sp. AU33545	WP_226118326.1	DNA methyltransferase	Enzyme/metabolism	0	0	0	0	0	1	0	0	0	0	0	0	1	0	0	0
	Burkholderia sp. AU33545	WP_226118244.1	hypothetical protein	Hypothetical	0	0	0	0	0	1	0	0	0	0	0	0	1	0	0	0
	Burkholderia sp. AU33545	WP_226118410.1	phage major tail tube protein	Phage related	0	0	0	0	0	0	0	1	0	1	0	0	0	0	0	0
	Burkholderia sp. AU33545	WP_226118372.1	phage terminase small subunit	Phage related	0	0	0	0	0	0	1	0	0	1	1	0	0	0	0	0
	Burkholderia sp. AU33545	WP_226118277.1	phospholipase D-like domain-containing protein	Enzyme/metabolism	0	0	0	0	0	1	0	0	0	0	0	0	1	0	0	0
	Burkholderia sp. AU33545	WP_226118273.1	ribosome-associated translation inhibitor RaiA	Housekeeping	0	0	0	0	0	1	0	0	0	0	0	0	1	0	0	0
	Burkholderia sp. AU33545	WP_264160646.1	site-specific DNA-methyltransferase	Enzyme/metabolism	0	0	0	0	0	1	0	0	0	0	0	0	1	0	0	0
	Burkholderia sp. AU33545	WP_264160650.1	site-specific integrase	Mobile genetic element	0	0	0	0	0	0	1	0	0	0	1	0	0	0	0	0
	Burkholderia sp. AU33545	WP_264160645.1	tyrosine-type recombinase/integrase	Mobile genetic element	0	0	0	0	0	1	0	0	0	0	0	0	1	0	0	0
	Burkholderia sp. AU39826	WP_226231908.1	transcriptional regulator	Regulatory/signaling	0	0	0	0	0	0	0	0	0	0	0	0	0	1	0	0
	Burkholderia sp. AU42008	WP_222150254.1	rod shape-determining protein	Other	1	1	1	1	1	1	1	1	1	1	1	1	1	1	1	1
	Burkholderia sp. AU6039	WP_089476934.1	site-specific integrase	Mobile genetic element	0	0	0	0	1	0	0	0	0	0	0	0	0	0	0	0
	Burkholderia sp. Ax-1720	WP_166912789.1	hypothetical protein	Hypothetical	0	0	0	0	0	0	0	0	0	0	1	0	0	0	0	0
	Burkholderia sp. Ax-1724	WP_167040758.1	hypothetical protein	Hypothetical	0	0	0	0	0	0	0	0	0	1	0	0	0	0	0	0
	Burkholderia sp. Ax-1724	WP_167041239.1	hypothetical protein	Hypothetical	0	0	0	0	0	0	0	0	1	0	0	0	0	0	0	0
	Burkholderia sp. Ax-1724	WP_167040727.1	N-6 DNA methylase	Enzyme/metabolism	0	0	0	0	0	0	0	0	1	0	0	0	0	0	0	0
	Burkholderia sp. Ax-1724	WP_167040761.1	XRE family transcriptional regulator	Regulatory/signaling	0	0	0	0	0	0	0	0	0	1	0	0	0	0	0	0
	Burkholderia sp. B21-007	WP_229050849.1	DNA adenine methylase	Enzyme/metabolism	0	0	0	0	0	0	0	0	0	0	0	1	0	0	0	0
	Burkholderia sp. B21-007	WP_229050341.1	major capsid protein	Phage related	0	0	0	0	1	0	0	0	1	0	0	0	0	0	0	1
	Burkholderia sp. B21-007	WP_229050556.1	phage holin family protein	Phage related	1	1	1	0	0	0	1	1	0	0	1	0	0	0	0	0
	Burkholderia sp. B21-007	WP_229050815.1	phage major tail tube protein	Phage related	0	0	0	0	0	0	0	0	0	0	1	0	1	0	0	0
	Burkholderia sp. B21-007	WP_229050811.1	phage tail protein	Phage related	0	0	0	0	0	0	0	0	0	0	1	0	1	0	0	0
	Burkholderia sp. B21-007	WP_229050832.1	phage terminase small subunit	Phage related	0	0	0	0	0	0	0	0	0	0	1	0	1	0	0	0
	Burkholderia sp. B21-007	WP_229050835.1	terminase family protein	Phage related	0	0	0	0	0	0	0	0	0	0	0	1	0	0	0	0
	Burkholderia sp. B21-007	WP_229050807.1	type VI secretion system amidase effector protein Tae4	Secretion system	0	0	0	0	0	0	0	0	0	0	1	0	1	0	0	0
	Burkholderia sp. B21-007	WP_229050482.1	tyrosine-type recombinase/integrase	Mobile genetic element	0	1	1	0	0	0	0	0	0	0	0	0	0	0	0	0
	Burkholderia sp. B-53	WP_262535364.1	SOS response-associated peptidase	Enzyme/metabolism	0	0	0	0	1	0	0	0	1	0	0	0	0	0	0	1
	Burkholderia sp. BCC0044	WP_175881061.1	AAA family ATPase	Other	0	0	0	0	0	0	0	0	0	0	0	0	0	0	0	1
	Burkholderia sp. BCC0044	WP_175881059.1	ADP-ribosylglycohydrolase family protein	Enzyme/metabolism	0	0	0	0	0	0	0	0	0	0	0	0	0	0	0	1
	Burkholderia sp. BCC0044	WP_175881060.1	DarT ssDNA thymidine ADP-ribosyltransferase family protein	Toxin–antitoxin/defense	0	0	0	0	0	0	0	0	0	0	0	0	0	0	0	1
	Burkholderia sp. BCC0044	WP_175883982.1	hypothetical protein	Hypothetical	0	0	0	0	0	0	0	0	0	0	0	0	0	1	0	0
	Burkholderia sp. BCC0044	WP_175881508.1	immunity 49 family protein	Toxin–antitoxin/defense	0	0	0	1	1	0	0	0	0	0	1	1	1	1	1	0
	Burkholderia sp. BCC0097	WP_175877945.1	DUF927 domain-containing protein	Hypothetical	0	0	0	0	0	0	1	1	0	0	0	1	0	0	0	0
	Burkholderia sp. BCC0097	WP_175879429.1	helix-turn-helix domain-containing protein	Other	0	1	1	0	0	0	1	0	0	1	0	0	0	0	0	0
	Burkholderia sp. BCC0097	WP_244130071.1	hypothetical protein	Hypothetical	0	0	0	0	0	0	0	1	0	1	0	0	0	0	0	0
	Burkholderia sp. BCC0097	WP_175879424.1	hypothetical protein	Hypothetical	1	0	0	0	0	0	0	0	0	0	0	0	0	0	0	0
	Burkholderia sp. BCC0097	WP_244130069.1	hypothetical protein, partial	Hypothetical	1	1	1	0	0	0	0	0	0	0	1	0	0	0	0	0
	Burkholderia sp. BCC0097	WP_175879430.1	LysR family transcriptional regulator	Regulatory/signaling	0	0	0	0	0	0	1	0	0	0	0	0	0	0	0	0
	Burkholderia sp. BCC0097	WP_175879423.1	PAAR domain-containing protein	Secretion system	1	0	0	0	0	0	0	0	0	0	0	0	0	0	0	0
	Burkholderia sp. BCC0097	WP_175879411.1	phage baseplate assembly protein V	Phage related	1	0	0	0	0	0	0	0	0	0	0	0	0	0	0	0
	Burkholderia sp. BCC0097	WP_175879431.1	phage late control D family protein	Phage related	1	1	1	0	0	0	0	1	0	0	1	0	0	0	0	0
	Burkholderia sp. BCC0097	WP_175879404.1	phage major tail tube protein	Phage related	0	1	1	0	0	0	1	0	0	0	1	0	0	0	0	0
	Burkholderia sp. BCC0097	WP_175879408.1	phage tail assembly chaperone	Phage related	1	1	1	0	0	0	0	1	0	0	0	0	0	0	0	0
	Burkholderia sp. BCC0097	WP_175879432.1	phage tail protein	Phage related	1	1	1	0	0	0	0	1	0	1	1	0	0	0	0	0
	Burkholderia sp. BCC0097	WP_175879409.1	phage tail protein	Phage related	1	1	1	0	0	0	0	1	0	0	0	0	0	0	0	0
	Burkholderia sp. BCC0097	WP_175879405.1	phage tail sheath protein	Phage related	1	1	1	0	0	0	0	0	0	0	1	0	0	0	0	0
	Burkholderia sp. BCC0097	WP_175879417.1	terminase ATPase subunit family protein	Phage related	0	0	0	0	0	0	0	0	0	0	1	0	0	0	0	0
	Burkholderia sp. BCC0097	WP_175879426.1	toprim domain-containing protein	Other	0	0	0	0	0	0	1	0	0	0	1	0	0	0	0	0
	Burkholderia sp. BCC0097	WP_175877955.1	tyrosine-type recombinase/integrase	Mobile genetic element	0	0	0	0	0	0	0	1	0	0	0	1	0	0	0	0
	Burkholderia sp. BCC0097	WP_175879422.1	VRR-NUC domain-containing protein	Toxin–antitoxin/defense	1	0	0	0	0	0	0	0	0	0	0	0	0	0	0	0
	Burkholderia sp. BCC0322	WP_175971633.1	hypothetical protein	Hypothetical	1	0	0	0	0	0	0	0	0	0	0	0	0	0	0	0
	Burkholderia sp. BCC0322	WP_016023123.1	site-specific integrase	Mobile genetic element	0	0	0	0	0	0	0	0	0	0	0	0	0	0	1	1
	Burkholderia sp. BCC0322	WP_175970495.1	type II toxin-antitoxin system HicB family antitoxin	Toxin–antitoxin/defense	0	0	0	0	0	0	0	0	0	0	1	0	1	0	0	0
	Burkholderia sp. BCC0397	WP_244132742.1	immunity 52 family protein	Toxin–antitoxin/defense	0	0	0	0	1	0	0	0	1	0	0	0	1	0	0	1
	Burkholderia sp. BCC0397	WP_175872677.1	phage baseplate assembly protein V	Phage related	0	0	0	0	0	0	0	1	0	0	0	0	0	0	0	0
	Burkholderia sp. BCC0398	WP_244138082.1	DUF2827 domain-containing protein, partial	Hypothetical	1	1	1	1	1	1	1	1	1	1	1	1	1	1	0	1
	Burkholderia sp. BCC0398	WP_176016806.1	DUF3592 domain-containing protein	Hypothetical	0	0	0	0	1	0	0	0	0	0	0	0	0	0	0	0
	Burkholderia sp. BCC0398	WP_176016908.1	helix-turn-helix domain-containing protein	Other	0	0	0	0	0	0	0	0	0	0	0	0	0	1	0	0
	Burkholderia sp. BCC0398	WP_176016805.1	hypothetical protein	Hypothetical	0	0	0	0	1	0	0	0	0	0	0	0	0	0	0	0
	Burkholderia sp. BCC0398	WP_176016795.1	integrase family protein	Mobile genetic element	0	0	0	0	0	0	0	0	1	0	0	0	0	0	0	0
	Burkholderia sp. BCC0398	WP_208458934.1	UvrD-helicase domain-containing protein	Enzyme/metabolism	0	0	0	0	0	0	0	0	1	0	0	0	0	0	0	0
	Burkholderia sp. BCC0405	WP_244136354.1	IS5 family transposase	Mobile genetic element	0	0	0	0	0	0	0	0	0	0	1	0	1	0	0	0
	Burkholderia sp. BCC0419	WP_175822169.1	hypothetical protein	Hypothetical	1	0	0	0	0	0	0	0	1	1	0	0	0	0	0	0
	Burkholderia sp. BCC1047	WP_244140707.1	hypothetical protein	Hypothetical	0	0	0	0	0	1	0	0	0	0	0	0	0	0	0	0
	Burkholderia sp. BCC1047	WP_175975346.1	IS3 family transposase	Mobile genetic element	0	0	0	0	0	1	1	0	1	1	0	0	0	0	0	0
	Burkholderia sp. BCC1047	WP_175977944.1	phage late control D family protein	Phage related	0	0	0	0	0	0	1	0	0	0	0	0	0	0	0	0
	Burkholderia sp. BCC1047	WP_175977945.1	phage tail protein	Phage related	0	0	0	0	0	0	1	0	0	0	0	0	0	0	0	0
	Burkholderia sp. BCC1047	WP_175977949.1	site-specific DNA-methyltransferase	Enzyme/metabolism	1	1	1	0	0	0	1	0	0	0	1	0	0	0	0	0
	Burkholderia sp. BCC1047	WP_175977937.1	tyrosine-type recombinase/integrase	Mobile genetic element	0	0	0	0	0	1	1	1	0	1	0	1	0	1	0	0
	Burkholderia sp. BCC1630	WP_175982051.1	DDE-type integrase/transposase/recombinase, partial	Mobile genetic element	0	0	0	0	0	0	0	0	0	0	1	0	0	0	0	0
	Burkholderia sp. BCC1630	WP_175981378.1	glycoside hydrolase family 104 protein	Enzyme/metabolism	0	0	0	0	0	0	0	0	0	0	0	0	0	0	1	1
	Burkholderia sp. BCC1630	WP_175981190.1	IS21 family transposase	Mobile genetic element	0	0	0	0	0	0	0	0	0	0	0	0	0	1	0	0
	Burkholderia sp. BCC1630	WP_175981951.1	IS21 family transposase, partial	Mobile genetic element	0	0	0	0	1	1	0	0	1	1	1	1	1	1	1	1
	Burkholderia sp. BCC1630	WP_175981382.1	site-specific integrase	Mobile genetic element	0	0	0	0	0	0	0	0	0	0	0	0	1	0	0	0
	Burkholderia sp. BCC1630	WP_175981402.1	virulence protein E	Other	0	0	0	0	0	0	0	1	0	0	0	0	0	0	0	0
	Burkholderia sp. BCC1638	WP_175915675.1	ATP-binding protein, partial	Other	0	0	0	0	0	0	0	0	0	1	0	0	0	0	0	0
	Burkholderia sp. BCC1640	WP_175912747.1	helix-turn-helix domain-containing protein, partial	Other	0	0	0	0	1	1	0	0	0	1	0	1	0	0	0	1
	Burkholderia sp. BCC1640	WP_175912519.1	IS21 family transposase	Mobile genetic element	0	0	0	0	0	1	0	1	0	0	0	0	0	0	0	0
	Burkholderia sp. BCC1640	WP_175909546.1	IS21 family transposase, partial	Mobile genetic element	0	0	0	0	0	0	1	1	0	1	0	0	0	0	1	1
	Burkholderia sp. BCC1640	WP_244138799.1	nuclease PIN	Toxin–antitoxin/defense	0	0	0	0	0	0	0	0	0	0	0	0	0	0	0	1
	Burkholderia sp. BCC1640	WP_175912757.1	transposase, partial	Mobile genetic element	0	1	1	0	0	0	0	0	0	0	0	0	0	0	0	0
	Burkholderia sp. BCC1644	WP_176051403.1	glycosyltransferase family 2 protein	Enzyme/metabolism	0	0	0	0	0	0	0	0	0	0	1	0	0	0	0	0
	Burkholderia sp. BCC1644	WP_176049003.1	GPO family capsid scaffolding protein	Phage related	0	0	0	0	0	0	0	1	0	0	0	1	0	0	0	0
	Burkholderia sp. BCC1644	WP_176049017.1	GPW/gp25 family protein	Phage related	0	0	0	0	0	1	1	0	0	0	0	1	0	0	0	0
	Burkholderia sp. BCC1644	WP_176047507.1	hypothetical protein	Hypothetical	0	0	0	0	0	0	0	0	0	0	0	0	0	1	0	0
	Burkholderia sp. BCC1644	WP_176049038.1	hypothetical protein	Hypothetical	0	0	0	0	0	0	1	0	0	0	0	0	0	0	0	0
	Burkholderia sp. BCC1644	WP_176051401.1	hypothetical protein	Hypothetical	0	0	0	0	0	0	0	0	0	0	1	0	0	0	0	0
	Burkholderia sp. BCC1644	WP_176051402.1	hypothetical protein	Hypothetical	0	0	0	0	0	0	0	0	0	0	1	0	0	0	0	0
	Burkholderia sp. BCC1644	WP_176051404.1	hypothetical protein	Hypothetical	0	0	0	0	0	0	0	0	0	0	1	0	0	0	0	0
	Burkholderia sp. BCC1644	WP_176049009.1	N-acetylmuramidase family protein	Other	0	0	0	0	0	0	0	0	0	1	0	0	0	0	0	0
	Burkholderia sp. BCC1644	WP_244137816.1	NAD-dependent epimerase/dehydratase family protein	Enzyme/metabolism	0	0	0	0	0	0	0	0	0	0	1	0	0	0	0	0
	Burkholderia sp. BCC1644	WP_176047424.1	phage baseplate assembly protein V	Phage related	0	0	0	0	1	0	0	0	1	0	0	0	0	0	0	1
	Burkholderia sp. BCC1644	WP_176049001.1	phage portal protein	Phage related	0	0	0	0	0	0	0	0	0	1	0	0	0	0	0	1
	Burkholderia sp. BCC1644	WP_176049027.1	phage tail assembly protein	Phage related	0	0	0	0	0	1	1	0	0	0	0	1	0	0	0	0
	Burkholderia sp. BCC1644	WP_176049025.1	phage tail sheath protein	Phage related	0	0	0	0	0	1	1	0	0	0	0	1	0	0	0	0
	Burkholderia sp. BCC1644	WP_176049013.1	site-specific DNA-methyltransferase	Enzyme/metabolism	0	0	0	0	0	0	0	0	0	1	0	0	0	0	0	0
	Burkholderia sp. BDU5	WP_156438273.1	IS3 family transposase	Mobile genetic element	0	0	0	0	0	0	1	0	0	0	0	0	0	0	0	0
	Burkholderia sp. BKH01	WP_263346991.1	baseplate J/gp47 family protein	Phage related	0	0	0	0	0	1	1	0	0	1	0	1	0	0	0	0
	Burkholderia sp. BKH01	WP_263347010.1	hypothetical protein	Hypothetical	0	0	0	0	0	0	1	0	0	1	0	0	0	0	0	0
	Burkholderia sp. BKH01	WP_263346370.1	integrase family protein	Mobile genetic element	0	1	1	0	0	0	0	0	0	0	0	0	0	0	0	0
	Burkholderia sp. BKH01	WP_263346968.1	N-acetylmuramidase family protein	Other	0	0	0	0	0	0	1	0	0	0	0	0	0	0	0	0
	Burkholderia sp. BKH01	WP_263347013.1	phage late control D family protein	Phage related	0	0	0	0	0	0	1	0	0	1	0	1	0	0	0	0
	Burkholderia sp. BKH01	WP_263347005.1	phage tail assembly protein	Phage related	0	0	0	0	0	0	0	0	0	1	0	0	0	0	0	0
	Burkholderia sp. BKH01	WP_263346999.1	phage tail sheath protein	Phage related	0	0	0	0	0	0	0	0	0	1	0	0	0	0	0	0
	Burkholderia sp. BKH01	WP_263346977.1	phage virion morphogenesis protein	Phage related	0	0	0	0	0	1	0	0	0	0	0	1	0	0	0	0
	Burkholderia sp. BKH01	WP_263347039.1	site-specific integrase	Mobile genetic element	0	0	0	1	1	1	0	0	0	0	1	1	1	1	0	0
	Burkholderia sp. BKH01	WP_263346996.1	tail fiber assembly protein	Phage related	0	0	0	0	0	1	1	0	0	1	0	1	0	0	0	0
	Burkholderia sp. BKH01	WP_263346994.1	tail fiber protein	Phage related	0	0	0	0	0	1	1	0	0	1	0	1	0	0	0	0
	Burkholderia sp. BKH01	WP_263347037.1	toprim domain-containing protein	Other	0	0	0	0	0	0	0	0	0	1	0	0	0	0	0	0
	Burkholderia sp. Bp8963	WP_124599308.1	elongation factor G	Other	1	1	1	1	1	1	1	1	1	1	1	1	1	1	1	1
	Burkholderia sp. Bp8963	WP_124601370.1	IS701 family transposase	Mobile genetic element	0	0	0	1	0	0	0	0	0	1	0	0	0	1	0	0
	Burkholderia sp. Bp8990	WP_124646017.1	ParB/RepB/Spo0J family partition protein	Mobile genetic element	0	0	0	0	0	0	0	0	0	0	1	0	0	0	0	0
	Burkholderia sp. Bp8991	WP_081056987.1	hypothetical protein	Hypothetical	0	0	0	0	0	0	0	0	0	0	1	0	0	0	0	0
	Burkholderia sp. Bp8992	WP_124453336.1	baseplate J/gp47 family protein	Phage related	0	0	0	0	0	0	0	0	0	0	1	0	0	0	0	0
	Burkholderia sp. Bp8992	WP_124453305.1	DUF3396 domain-containing protein	Hypothetical	1	0	0	0	0	0	0	0	0	0	0	0	0	0	0	0
	Burkholderia sp. Bp8992	WP_124454728.1	DUF3396 domain-containing protein	Hypothetical	0	0	0	0	0	0	0	0	0	1	0	0	0	0	0	0
	Burkholderia sp. Bp8992	WP_124453320.1	head completion/stabilization protein	Phage related	0	0	0	0	0	0	0	0	0	1	1	0	0	0	0	0
	Burkholderia sp. Bp8992	WP_124453381.1	hypothetical protein	Hypothetical	0	0	0	0	0	1	0	1	0	1	0	1	0	0	0	0
	Burkholderia sp. Bp8992	WP_124453344.1	hypothetical protein	Hypothetical	0	0	0	0	0	0	1	0	0	0	1	0	0	0	0	0
	Burkholderia sp. Bp8992	WP_124454736.1	hypothetical protein	Hypothetical	0	0	0	0	0	0	1	1	0	0	0	0	0	0	0	0
	Burkholderia sp. Bp8992	WP_124450398.1	immunity 52 family protein	Toxin–antitoxin/defense	0	0	0	0	0	0	0	0	0	0	0	0	0	1	0	0
	Burkholderia sp. Bp8992	WP_124453324.1	N-acetylmuramidase domain-containing protein	Other	1	1	1	0	0	0	1	1	0	1	0	0	0	0	0	0
	Burkholderia sp. Bp8992	WP_124453334.1	phage baseplate assembly protein V	Phage related	0	0	0	0	0	0	1	0	0	0	0	0	0	0	0	0
	Burkholderia sp. Bp8992	WP_124453361.1	phage late control D family protein	Phage related	0	0	0	0	0	0	0	0	0	1	0	0	0	0	0	0
	Burkholderia sp. Bp8992	WP_124453328.1	phage tail protein	Phage related	0	0	0	0	0	0	1	0	0	1	0	0	0	0	0	0
	Burkholderia sp. Bp8992	WP_124453340.1	phage tail protein	Phage related	0	0	0	0	0	0	1	0	0	0	1	0	0	0	0	0
	Burkholderia sp. Bp8992	WP_124453338.1	phage tail protein I	Phage related	1	1	1	0	0	0	1	1	0	0	1	0	0	0	0	0
	Burkholderia sp. Bp8992	WP_124453330.1	phage virion morphogenesis protein	Phage related	0	1	1	0	0	0	0	1	0	0	0	0	0	0	0	0
	Burkholderia sp. Bp8992	WP_260434923.1	site-specific DNA-methyltransferase	Enzyme/metabolism	1	0	0	0	0	0	0	0	0	0	0	0	0	0	0	0
	Burkholderia sp. Bp8992	WP_124450396.1	Tox-REase-5 domain-containing protein	Toxin–antitoxin/defense	0	0	0	0	0	0	0	0	0	0	0	0	0	1	0	0
	Burkholderia sp. Bp8992	WP_124453307.1	XcyI family restriction endonuclease	Toxin–antitoxin/defense	1	0	0	0	0	0	0	0	0	0	0	0	0	0	0	0
	Burkholderia sp. Bp8994	WP_124573093.1	recombinase family protein	Mobile genetic element	0	0	0	0	0	0	0	0	0	0	1	0	0	0	0	0
	Burkholderia sp. Bp9002	WP_124883683.1	VRR-NUC domain-containing protein	Toxin–antitoxin/defense	0	0	0	0	0	0	0	0	1	0	0	0	0	0	0	0
	Burkholderia sp. Bp9004	WP_124902249.1	IS21 family transposase	Mobile genetic element	0	0	0	0	0	0	0	0	0	0	0	0	0	0	1	0
	Burkholderia sp. Bp9012	WP_124628582.1	beta family protein	Other	0	1	1	0	0	0	0	0	0	0	0	0	0	0	0	0
	Burkholderia sp. Bp9012	WP_185633835.1	ImmA/IrrE family metallo-endopeptidase	Enzyme/metabolism	0	1	1	0	0	0	0	0	0	0	0	0	0	0	0	0
	Burkholderia sp. Bp9012	WP_124621574.1	PAAR domain-containing protein	Secretion system	0	0	0	0	0	0	0	0	0	0	0	1	0	0	0	0
	Burkholderia sp. Bp9012	WP_124627990.1	PAAR domain-containing protein	Secretion system	0	0	0	0	0	0	0	0	1	0	0	0	0	0	0	0
	Burkholderia sp. Bp9015	WP_124551110.1	helix-turn-helix domain-containing protein	Other	0	0	0	0	0	0	0	0	0	0	0	1	0	0	0	0
	Burkholderia sp. Bp9099	WP_124921106.1	ParB N-terminal domain-containing protein	Mobile genetic element	0	0	0	0	0	0	0	0	0	0	1	0	0	0	0	0
	Burkholderia sp. Bp9125	WP_185648553.1	dsDNA nuclease domain-containing protein	Enzyme/metabolism	0	0	0	0	0	0	0	0	0	0	0	0	0	1	0	0
	Burkholderia sp. Bp9125	WP_260438806.1	hypothetical protein	Hypothetical	0	0	0	0	0	0	0	0	0	0	0	0	0	1	0	0
	Burkholderia sp. Bp9126	WP_260437641.1	DNA adenine methylase, partial	Enzyme/metabolism	0	0	0	0	0	0	0	0	0	0	0	0	0	1	1	0
	Burkholderia sp. Bp9126	WP_260437653.1	transposase, partial	Mobile genetic element	0	0	0	0	0	0	0	0	0	0	0	0	0	0	0	1
	Burkholderia sp. Bp9143	WP_124618221.1	IS5 family transposase, partial	Mobile genetic element	1	1	1	0	0	0	1	1	1	1	0	0	0	0	0	0
	Burkholderia sp. Ch1-1	WP_157187905.1	IS3 family transposase	Mobile genetic element	0	0	0	0	0	1	0	0	0	0	0	0	0	0	0	0
	Burkholderia sp. COPS	WP_219707167.1	phage portal protein	Phage related	0	0	0	0	0	1	1	0	0	0	0	1	0	0	0	0
	Burkholderia sp. COPS	WP_219707171.1	toprim domain-containing protein	Other	0	0	0	0	0	1	0	0	0	0	0	1	0	0	0	0
	Burkholderia sp. CpTa8-5	WP_245170470.1	efflux RND transporter periplasmic adaptor subunit	Transporter/efflux	0	0	0	0	1	0	0	0	0	0	1	1	1	1	0	1
	Burkholderia sp. Cy-637	WP_167242012.1	conjugal transfer transcriptional regulator TraJ	Mobile genetic element	0	0	0	0	0	0	0	0	0	0	0	0	0	0	1	0
	Burkholderia sp. Cy-637	WP_240155332.1	DHA2 family efflux MFS transporter permease subunit, partial	Transporter/efflux	1	1	1	1	1	1	1	1	1	1	1	1	1	1	0	1
	Burkholderia sp. Cy-637	WP_205200188.1	hypothetical protein	Hypothetical	0	0	0	0	0	0	0	0	0	0	1	0	0	0	0	0
	Burkholderia sp. Cy-637	WP_205200442.1	integrase arm-type DNA-binding domain-containing protein	Mobile genetic element	1	1	1	0	0	0	1	0	1	1	0	0	0	0	0	0
	Burkholderia sp. Cy-637	WP_167241765.1	late control protein	Other	0	0	0	0	0	0	0	0	0	0	1	0	0	0	0	0
	Burkholderia sp. Cy-637	WP_205200185.1	MarR family transcriptional regulator	Regulatory/signaling	0	0	0	0	0	0	0	0	0	0	1	0	0	0	0	0
	Burkholderia sp. Cy-637	WP_167241753.1	phage portal protein	Phage related	0	0	0	0	0	0	0	0	0	0	1	0	0	0	0	0
	Burkholderia sp. Cy-637	WP_167242008.1	site-specific integrase	Mobile genetic element	0	0	0	0	1	0	0	0	0	0	0	0	0	0	1	0
	Burkholderia sp. Cy-637	WP_167241749.1	virulence protein E	Other	0	0	0	0	0	0	0	0	0	0	1	0	0	0	0	0
	Burkholderia sp. Cy-647	WP_240154537.1	hypothetical protein	Hypothetical	0	0	0	0	0	0	0	0	0	0	0	0	0	0	1	0
	Burkholderia sp. D-99	WP_166958952.1	alkaline phosphatase family protein	Enzyme/metabolism	0	0	0	0	0	0	0	0	0	0	0	0	0	0	0	1
	Burkholderia sp. D-99	WP_166958964.1	class I SAM-dependent methyltransferase	Enzyme/metabolism	0	0	0	0	0	0	0	0	0	0	0	0	0	0	0	1
	Burkholderia sp. D-99	WP_166958978.1	DHA2 family efflux MFS transporter permease subunit	Transporter/efflux	0	0	0	0	0	0	0	0	0	0	0	0	0	0	0	1
	Burkholderia sp. D-99	WP_243771730.1	HlyD family secretion protein	Secretion system	0	0	0	0	0	0	0	0	0	0	0	0	0	0	0	1
	Burkholderia sp. D-99	WP_166958948.1	radical SAM protein	Enzyme/metabolism	0	0	0	0	0	0	0	0	0	0	0	0	0	0	0	1
	Burkholderia sp. D-99	WP_166958956.1	VOC family protein	Enzyme/metabolism	0	0	0	0	0	0	0	0	0	0	0	0	0	0	0	1
	Burkholderia sp. E168m23	WP_201326311.1	ABC transporter permease subunit, partial	Transporter/efflux	1	1	1	1	1	1	1	1	1	1	1	1	1	1	1	1
	Burkholderia sp. E168m30	WP_201319771.1	PhoH family protein, partial	Other	0	0	0	1	1	0	0	0	0	0	1	1	1	1	1	0
	Burkholderia sp. EMB26	WP_258252034.1	GPW/gp25 family protein	Phage related	0	0	0	0	0	0	0	0	0	1	0	0	0	0	0	0
	Burkholderia sp. EMB26	WP_258252048.1	N-acetylmuramidase family protein	Other	0	0	0	0	0	1	0	0	0	0	0	1	0	0	0	0
	Burkholderia sp. EMB26	WP_258252053.1	phage holin family protein	Phage related	0	0	0	0	0	1	1	0	0	1	0	1	0	0	0	0
	Burkholderia sp. EMB26	WP_258252040.1	phage virion morphogenesis protein	Phage related	0	0	0	0	0	0	1	0	0	1	0	0	0	0	0	0
	Burkholderia sp. EMB26	WP_258252038.1	site-specific DNA-methyltransferase	Enzyme/metabolism	0	0	0	0	0	1	1	0	0	0	0	1	0	0	0	0
	Burkholderia sp. EMB26	WP_258252060.1	terminase ATPase subunit family protein	Phage related	0	0	0	0	0	0	1	0	0	0	0	0	0	0	0	1
	Burkholderia sp. EMB26	WP_258251985.1	toprim domain-containing protein	Other	0	0	0	0	0	0	0	1	0	0	0	0	0	1	0	0
	Burkholderia sp. GbtcB21	WP_254640497.1	hypothetical protein	Hypothetical	0	0	0	0	0	1	0	1	0	0	0	1	1	0	0	0
	Burkholderia sp. GbtcB21	WP_217591328.1	IS21-like element helper ATPase IstB, partial	Mobile genetic element	0	0	0	0	1	0	1	1	0	1	1	1	0	0	1	0
	Burkholderia sp. HAN2018	WP_119336970.1	Clp protease ClpP	Enzyme/metabolism	0	0	0	0	0	0	0	1	0	0	0	0	0	0	0	0
	Burkholderia sp. HAN2018	WP_119337313.1	D-Ala-D-Ala carboxypeptidase family metallohydrolase	Enzyme/metabolism	0	0	0	0	0	0	0	0	0	0	1	0	1	0	0	0
	Burkholderia sp. HAN2018	WP_240439970.1	head completion/stabilization protein	Phage related	0	0	0	0	0	0	0	0	0	0	1	0	1	0	0	0
	Burkholderia sp. HAN2018	WP_240439969.1	hypothetical protein	Hypothetical	0	0	0	0	0	0	0	0	0	0	1	0	1	0	0	0
	Burkholderia sp. HAN2018	WP_205571898.1	MarR family transcriptional regulator	Regulatory/signaling	0	0	0	0	1	0	0	0	1	0	0	0	0	0	0	1
	Burkholderia sp. HAN2018	WP_119337294.1	PAAR domain-containing protein	Secretion system	0	0	0	0	0	0	0	0	0	0	0	0	1	0	0	0
	Burkholderia sp. HAN2018	WP_119337314.1	phage holin family protein	Phage related	0	0	0	0	0	0	0	0	0	0	1	0	1	0	0	0
	Burkholderia sp. HAN2018	WP_119337297.1	phage late control D family protein	Phage related	0	0	0	0	0	0	0	0	0	0	1	1	1	0	0	0
	Burkholderia sp. HAN2018	WP_119337318.1	phage major capsid protein, P2 family	Phage related	0	0	0	0	0	0	0	0	0	0	1	1	1	0	0	0
	Burkholderia sp. HAN2018	WP_119337321.1	phage portal protein	Phage related	0	0	0	0	0	0	0	0	0	0	1	1	1	0	0	0
	Burkholderia sp. HAN2018	WP_119336969.1	phage portal protein	Phage related	0	0	0	0	0	0	0	1	0	0	0	0	0	0	0	0
	Burkholderia sp. HAN2018	WP_119336975.1	phage tail sheath family protein	Phage related	0	0	0	0	1	0	0	1	1	0	0	0	0	0	0	1
	Burkholderia sp. HAN2018	WP_119336977.1	phage tail tape measure protein	Phage related	0	0	0	0	0	0	0	1	0	0	0	0	0	0	0	0
	Burkholderia sp. HAN2018	WP_119337328.1	replication endonuclease	Enzyme/metabolism	0	0	0	0	0	0	0	0	0	0	0	1	0	0	0	0
	Burkholderia sp. HAN2018	WP_119337320.1	terminase family protein	Phage related	0	0	0	0	0	0	0	0	0	0	1	0	1	0	0	0
	Burkholderia sp. HAN2018	WP_119337295.1	type VI secretion system amidase effector protein Tae4	Secretion system	0	0	0	0	0	0	0	0	0	0	0	1	0	0	0	0
	Burkholderia sp. HAN2018	WP_119336966.1	zinc finger-like domain-containing protein	Protein domain	0	0	0	0	1	0	0	1	1	0	0	0	0	0	0	1
	Burkholderia sp. HI2714	WP_089487568.1	ATP-binding protein	Other	0	0	0	0	1	0	0	0	0	0	0	0	0	0	0	0
	Burkholderia sp. HI2714	WP_089484229.1	beta-hexosaminidase	Enzyme/metabolism	0	0	0	0	1	0	0	1	1	0	0	0	0	0	0	1
	Burkholderia sp. HI2714	WP_089483232.1	GPO family capsid scaffolding protein	Phage related	0	0	0	0	0	0	1	0	0	0	0	0	0	0	0	0
	Burkholderia sp. HI2714	WP_089483210.1	helix-turn-helix domain-containing protein	Other	0	0	0	0	0	0	1	0	0	1	0	1	0	0	0	0
	Burkholderia sp. HI2714	WP_089487569.1	IS21-like element ISBmu3 family helper ATPase IstB	Mobile genetic element	0	0	0	0	1	1	0	1	1	1	1	1	1	1	1	1
	Burkholderia sp. HI2714	WP_089483231.1	phage major capsid protein, P2 family	Phage related	0	0	0	0	0	1	1	0	0	1	0	1	0	0	0	0
	Burkholderia sp. HI2714	WP_089483233.1	terminase ATPase subunit family protein	Phage related	0	0	0	0	0	1	0	0	0	1	0	1	0	0	0	0
	Burkholderia sp. HI2714	WP_089483230.1	terminase endonuclease subunit	Phage related	0	0	0	0	0	1	1	0	0	1	0	1	0	0	0	0
	Burkholderia sp. HI2714	WP_089483203.1	toprim domain-containing protein	Other	0	1	1	0	0	0	0	0	0	0	0	0	0	0	0	0
	Burkholderia sp. ISTR5	WP_160639164.1	AAA family ATPase	Other	1	0	0	0	1	0	0	1	0	0	0	0	0	0	0	0
	Burkholderia sp. ISTR5	WP_236668281.1	DUF1073 domain-containing protein	Hypothetical	0	0	0	1	1	0	0	0	0	0	0	0	1	0	0	0
	Burkholderia sp. ISTR5	WP_236668330.1	GPO family capsid scaffolding protein	Phage related	1	0	0	0	1	0	0	1	0	0	0	0	0	0	0	0
	Burkholderia sp. ISTR5	WP_160641061.1	GTP-binding protein, partial	Other	1	1	1	1	1	1	1	1	1	1	1	1	1	1	1	1
	Burkholderia sp. ISTR5	WP_160638938.1	hypothetical protein	Hypothetical	0	0	0	1	1	0	0	0	0	0	0	0	1	0	0	0
	Burkholderia sp. ISTR5	WP_160638939.1	hypothetical protein	Hypothetical	0	0	0	1	1	0	0	0	0	0	0	0	1	0	0	0
	Burkholderia sp. ISTR5	WP_160638941.1	hypothetical protein	Hypothetical	0	0	0	1	1	0	0	0	0	0	0	0	1	0	0	0
	Burkholderia sp. ISTR5	WP_160638942.1	hypothetical protein	Hypothetical	0	0	0	1	1	0	0	0	0	0	0	0	1	0	0	0
	Burkholderia sp. ISTR5	WP_160638944.1	hypothetical protein	Hypothetical	0	0	0	1	1	0	0	0	0	0	0	0	1	0	0	0
	Burkholderia sp. ISTR5	WP_160638949.1	hypothetical protein	Hypothetical	0	0	0	1	1	0	0	0	0	0	0	0	1	0	0	0
	Burkholderia sp. ISTR5	WP_236668282.1	hypothetical protein	Hypothetical	0	0	0	1	1	0	0	0	0	0	0	0	1	0	0	0
	Burkholderia sp. ISTR5	WP_160638945.1	hypothetical protein	Hypothetical	0	0	0	1	1	0	0	0	0	0	0	0	0	0	0	0
	Burkholderia sp. ISTR5	WP_160639163.1	hypothetical protein	Hypothetical	1	0	0	0	1	0	0	0	0	0	0	0	0	0	0	0
	Burkholderia sp. ISTR5	WP_160639166.1	hypothetical protein	Hypothetical	0	0	0	0	1	0	0	1	0	0	0	0	0	0	0	0
	Burkholderia sp. ISTR5	WP_160638920.1	hypothetical protein	Hypothetical	0	0	0	0	0	0	1	0	0	0	0	0	0	0	0	0
	Burkholderia sp. ISTR5	WP_160639153.1	hypothetical protein	Hypothetical	0	0	0	0	1	0	0	0	0	0	0	0	0	0	0	0
	Burkholderia sp. ISTR5	WP_160639157.1	hypothetical protein	Hypothetical	1	0	0	0	0	0	0	0	0	0	0	0	0	0	0	0
	Burkholderia sp. ISTR5	WP_160640827.1	hypothetical protein	Hypothetical	0	0	0	0	0	0	0	0	0	0	0	1	0	0	0	0
	Burkholderia sp. ISTR5	WP_160640768.1	IS3 family transposase	Mobile genetic element	0	0	0	0	0	0	0	0	0	0	0	0	0	0	1	0
	Burkholderia sp. ISTR5	WP_160640061.1	metallophosphoesterase	Enzyme/metabolism	0	0	0	0	0	0	0	0	0	0	1	0	0	0	0	0
	Burkholderia sp. ISTR5	WP_236668432.1	peptidoglycan DD-metalloendopeptidase family protein	Enzyme/metabolism	1	1	1	0	1	1	1	1	1	1	1	1	1	1	0	0
	Burkholderia sp. ISTR5	WP_201758667.1	phage terminase small subunit	Phage related	1	0	0	0	1	0	0	1	0	0	0	0	0	0	0	0
	Burkholderia sp. ISTR5	WP_160639160.1	replication endonuclease	Enzyme/metabolism	1	0	0	0	1	0	0	1	0	0	0	0	0	0	0	0
	Burkholderia sp. ISTR5	WP_236668265.1	SDR family NAD(P)-dependent oxidoreductase	Enzyme/metabolism	0	0	0	1	0	0	0	0	0	0	0	0	0	0	0	0
	Burkholderia sp. ISTR5	WP_160638919.1	siphovirus Gp157 family protein	Phage related	0	0	0	0	0	0	1	0	0	0	1	0	0	0	0	0
	Burkholderia sp. ISTR5	WP_160639169.1	terminase family protein	Phage related	0	0	0	0	0	0	0	1	0	0	0	0	0	0	0	0
	Burkholderia sp. ISTR5	WP_160640212.1	type VI secretion system Vgr family protein	Secretion system	1	1	1	1	1	1	1	1	1	1	1	1	1	1	0	0
	Burkholderia sp. JP2-270	WP_111016269.1	ATP-binding protein	Other	0	1	1	0	0	0	0	0	0	0	0	0	0	0	0	0
	Burkholderia sp. JP2-270	WP_162631606.1	hypothetical protein	Hypothetical	0	1	1	0	0	0	0	0	0	0	0	0	0	0	0	0
	Burkholderia sp. JP2-270	WP_111016270.1	TniQ family protein	Other	0	1	1	0	0	0	0	0	0	0	0	0	0	0	0	0
	Burkholderia sp. JP2-270	WP_162631608.1	TniQ family protein	Other	0	1	1	0	0	0	0	0	0	0	0	0	0	0	0	0
	Burkholderia sp. KBS0801	WP_261378316.1	hypothetical protein	Hypothetical	0	0	0	0	0	0	0	0	0	0	0	0	0	0	1	0
	Burkholderia sp. KCJ3K979	WP_202588668.1	NADH-quinone oxidoreductase subunit NuoI, partial	Enzyme/metabolism	1	1	1	1	1	1	1	1	1	1	1	1	1	1	1	1
	Burkholderia sp. KJ006	WP_014724677.1	GPW/gp25 family protein	Phage related	1	0	0	0	0	0	0	0	0	1	0	0	0	0	0	0
	Burkholderia sp. KJ006	WP_041494095.1	head completion/stabilization protein	Phage related	0	1	1	0	0	0	0	1	0	0	0	0	0	0	0	0
	Burkholderia sp. KJ006	WP_014724683.1	phage holin family protein	Phage related	1	1	1	0	0	0	1	1	0	1	1	0	0	0	0	0
	Burkholderia sp. KJ006	WP_014724686.1	phage major capsid protein, P2 family	Phage related	1	1	1	0	0	0	1	1	0	1	1	0	0	0	0	0
	Burkholderia sp. KJ006	WP_014724689.1	phage portal protein	Phage related	1	1	1	0	0	0	1	1	0	1	1	0	0	0	0	0
	Burkholderia sp. KJ006	WP_014724679.1	phage tail protein	Phage related	1	1	1	0	0	0	0	1	0	0	1	0	0	0	0	0
	Burkholderia sp. L27(2015)	WP_158899453.1	NADH-quinone oxidoreductase subunit B	Enzyme/metabolism	1	1	1	1	1	1	1	1	1	1	1	1	1	1	1	1
	Burkholderia sp. LA-2-3-30-S1-D2	WP_059602961.1	DUF927 domain-containing protein	Hypothetical	1	1	1	0	1	0	1	1	0	1	0	0	0	0	0	0
	Burkholderia sp. LA-2-3-30-S1-D2	WP_059603881.1	hypothetical protein	Hypothetical	1	0	0	0	0	0	0	0	0	0	0	0	0	0	0	0
	Burkholderia sp. LAS2	WP_213345847.1	DEAD/DEAH box helicase	Enzyme/metabolism	0	0	0	0	0	0	0	0	0	0	0	0	0	0	1	0
	Burkholderia sp. LAS2	WP_213345846.1	DNA cytosine methyltransferase	Enzyme/metabolism	0	0	0	0	0	0	0	0	0	0	0	0	0	0	1	0
	Burkholderia sp. LAS2	WP_213346014.1	type VI secretion system tip protein VgrG	Secretion system	0	0	0	0	1	0	0	0	0	0	0	0	0	0	0	0
	Burkholderia sp. lig30	WP_038710047.1	ribosome maturation factor RimP	Housekeeping	1	1	1	1	1	1	1	1	1	1	1	1	1	1	1	1
	Burkholderia sp. LS-044	WP_136473337.1	IS21 family transposase	Mobile genetic element	0	0	0	0	0	0	0	1	0	0	0	0	0	0	0	0
	Burkholderia sp. LS-044	WP_247873607.1	tyrosine-type recombinase/integrase	Mobile genetic element	0	0	0	0	0	0	0	0	0	0	0	0	0	1	0	1
	Burkholderia sp. MBR-1	WP_181709742.1	alkaline phosphatase family protein	Enzyme/metabolism	0	0	0	0	0	0	0	0	0	0	0	0	0	0	0	1
	Burkholderia sp. MBR-1	WP_181709743.1	aminotransferase class I/II-fold pyridoxal phosphate-dependent enzyme	Enzyme/metabolism	0	0	0	0	0	0	0	0	0	0	0	0	0	0	0	1
	Burkholderia sp. MBR-1	WP_181709748.1	B12-binding domain-containing radical SAM protein	Enzyme/metabolism	0	0	0	0	0	0	0	0	0	0	0	0	0	0	0	1
	Burkholderia sp. MBR-1	WP_181709745.1	glycosyltransferase	Enzyme/metabolism	0	0	0	0	0	0	0	0	0	0	0	0	0	0	0	1
	Burkholderia sp. MS389	WP_204383571.1	AAA family ATPase	Other	0	0	0	1	0	0	0	0	0	0	0	0	0	0	0	0
	Burkholderia sp. MS389	WP_239468924.1	ATP-binding protein	Other	0	0	0	1	0	0	0	0	0	0	0	0	0	0	0	0
	Burkholderia sp. MS389	WP_239468904.1	beta-hexosaminidase	Enzyme/metabolism	0	0	0	0	0	0	0	0	0	0	0	0	0	1	0	0
	Burkholderia sp. MS389	WP_204383588.1	DUF4942 domain-containing protein	Hypothetical	0	0	0	1	0	0	0	0	0	0	0	0	0	0	0	0
	Burkholderia sp. MS389	WP_204383605.1	DUF932 domain-containing protein	Hypothetical	0	0	0	1	0	0	0	0	0	0	0	0	0	0	0	0
	Burkholderia sp. MS389	WP_239468911.1	hypothetical protein	Hypothetical	0	1	1	0	0	0	1	0	0	0	0	0	0	0	0	0
	Burkholderia sp. MS389	WP_204383569.1	hypothetical protein	Hypothetical	0	0	0	1	0	0	0	0	0	0	0	0	0	0	0	0
	Burkholderia sp. MS389	WP_204383570.1	hypothetical protein	Hypothetical	0	0	0	1	0	0	0	0	0	0	0	0	0	0	0	0
	Burkholderia sp. MS389	WP_204383582.1	hypothetical protein	Hypothetical	0	0	0	1	0	0	0	0	0	0	0	0	0	0	0	0
	Burkholderia sp. MS389	WP_204383607.1	hypothetical protein	Hypothetical	0	0	0	1	0	0	0	0	0	0	0	0	0	0	0	0
	Burkholderia sp. MS389	WP_204383628.1	integrase family protein	Mobile genetic element	0	0	0	1	0	0	0	0	0	0	0	0	0	1	0	0
	Burkholderia sp. MS389	WP_204383626.1	type II toxin-antitoxin system RelE/ParE family toxin	Toxin–antitoxin/defense	0	0	0	0	0	0	0	0	0	0	0	0	0	1	0	0
	Burkholderia sp. MS389	WP_204383604.1	YqaJ viral recombinase family protein	Mobile genetic element	0	0	0	1	0	0	0	0	0	0	0	0	0	0	0	0
	Burkholderia sp. MS455	WP_239483375.1	DUF4263 domain-containing protein	Hypothetical	0	0	0	0	0	0	0	1	0	0	0	0	0	0	0	0
	Burkholderia sp. MS455	WP_204426112.1	hypothetical protein	Hypothetical	0	0	0	0	0	0	0	1	0	0	0	0	0	0	0	0
	Burkholderia sp. MS455	WP_204426113.1	hypothetical protein	Hypothetical	0	0	0	0	0	0	0	1	0	0	0	0	0	0	0	0
	Burkholderia sp. MS455	WP_204426114.1	recombinase family protein	Mobile genetic element	0	0	0	0	0	0	0	1	0	0	0	0	0	0	0	0
	Burkholderia sp. MS455	WP_204426111.1	site-specific integrase	Mobile genetic element	0	0	0	0	0	0	0	1	0	0	0	0	0	0	0	0
	Burkholderia sp. MSMB0856	WP_082750655.1	AAA family ATPase	Other	1	0	0	0	0	0	0	0	1	1	0	0	0	0	0	0
	Burkholderia sp. MSMB1835	WP_059831886.1	AraC family transcriptional regulator	Regulatory/signaling	0	0	0	0	0	0	0	0	1	0	0	0	0	0	0	0
	Burkholderia sp. MSMB2157WGS	WP_156447891.1	hypothetical protein	Hypothetical	0	0	0	0	0	0	0	0	0	0	0	0	0	0	1	0
	Burkholderia sp. MSMB2157WGS	WP_257127811.1	SPO22/ZIP4 family meiosis protein	Other	0	0	0	0	1	0	0	0	0	0	0	0	0	0	0	0
	Burkholderia sp. MSMB2157WGS	WP_218921413.1	tyrosine-type recombinase/integrase	Mobile genetic element	0	0	0	0	0	0	0	0	0	0	0	0	0	0	1	0
	Burkholderia sp. Nafp2/4-1b	WP_121861316.1	DDE-type integrase/transposase/recombinase	Mobile genetic element	0	0	0	0	0	0	0	0	0	0	1	0	0	0	0	0
	Burkholderia sp. Nafp2/4-1b	WP_121862870.1	hypothetical protein	Hypothetical	1	1	1	0	0	0	1	0	0	1	0	0	0	0	0	0
	Burkholderia sp. Nafp2/4-1b	WP_121862876.1	hypothetical protein	Hypothetical	0	0	0	0	0	0	0	0	0	0	0	0	0	1	0	0
	Burkholderia sp. Nafp2/4-1b	WP_121861996.1	phage tail protein I	Phage related	0	0	0	0	1	0	0	0	1	0	0	0	0	0	0	1
	Burkholderia sp. Nafp2/4-1b	WP_162999356.1	TniQ family protein	Other	0	0	0	0	0	0	0	0	0	0	1	0	0	0	0	0
	Burkholderia sp. Nafp2/4-1b	WP_121863074.1	transposase	Mobile genetic element	0	0	0	0	0	0	0	0	1	0	0	0	0	0	0	0
	Burkholderia sp. NRF60-BP8	WP_236872824.1	GNAT family N-acetyltransferase	Enzyme/metabolism	0	0	0	0	0	0	0	0	0	0	0	0	0	0	1	0
	Burkholderia sp. SCN-KJ	WP_257771204.1	phage holin family protein	Phage related	0	0	0	0	0	0	0	0	0	1	0	0	0	0	0	0
	Burkholderia sp. Se-20373	WP_206138778.1	DISARM system phospholipase D-like protein DrmC	Toxin–antitoxin/defense	0	0	0	0	0	0	1	0	0	0	0	0	0	0	0	0
	Burkholderia sp. Se-20373	WP_206136357.1	type II toxin-antitoxin system PemK/MazF family toxin	Toxin–antitoxin/defense	0	0	0	0	0	0	1	0	0	0	0	0	0	0	0	0
	Burkholderia sp. SG-MS1	WP_168664230.1	site-specific integrase	Mobile genetic element	0	0	0	0	0	0	1	0	0	0	0	0	0	0	0	0
	Burkholderia sp. SJZ089	WP_261383385.1	hypothetical protein	Hypothetical	0	0	0	1	1	0	0	0	0	0	0	0	0	1	1	0
	Burkholderia sp. SJZ089	WP_261383543.1	hypothetical protein	Hypothetical	0	0	0	0	1	0	0	0	0	0	0	0	0	0	0	0
	Burkholderia sp. SJZ089	WP_261383549.1	YadA-like family protein, partial	Other	1	1	1	1	1	1	1	1	1	1	1	1	1	1	0	1
	Burkholderia sp. SRS-25	WP_131931138.1	Clp protease ClpP	Enzyme/metabolism	0	0	0	0	1	0	0	0	1	0	0	0	0	0	0	1
	Burkholderia sp. SRS-46	WP_132028903.1	AAA family ATPase	Other	1	1	1	1	1	1	1	1	1	1	1	1	1	1	1	1
	Burkholderia sp. SRS-46	WP_132018081.1	AAA family ATPase	Other	1	1	1	0	0	1	1	1	1	1	0	0	0	0	0	0
	Burkholderia sp. Tr-20355	WP_241013068.1	SAVED domain-containing protein	Toxin–antitoxin/defense	0	0	0	0	0	0	0	0	0	0	0	1	0	0	0	0
	Burkholderia sp. TSV86	WP_059573181.1	immunity 49 family protein	Toxin–antitoxin/defense	1	1	1	0	0	0	1	1	1	1	0	0	0	0	0	1
	Burkholderia sp. WP42	WP_034192580.1	integrase core domain-containing protein, partial	Mobile genetic element	1	1	1	1	1	1	1	1	1	1	1	1	1	1	1	1
	Candidatus Burkholderia verschuerenii	WP_050455199.1	glutathione S-transferase N-terminal domain-containing protein	Enzyme/metabolism	1	1	1	1	1	1	1	1	1	1	1	1	1	1	1	1
	unclassified Burkholderia	WP_145758306.1	alpha/beta hydrolase, partial	Enzyme/metabolism	1	1	1	1	1	1	1	1	1	1	1	1	1	1	0	1
	unclassified Burkholderia	WP_166913642.1	ammonium transporter	Transporter/efflux	0	1	1	0	0	0	1	1	0	0	0	0	0	0	0	0
	unclassified Burkholderia	WP_145757869.1	cell wall hydrolase	Enzyme/metabolism	0	0	0	0	0	0	0	0	0	0	1	0	0	0	1	0
	unclassified Burkholderia	WP_145758137.1	DDE-type integrase/transposase/recombinase	Mobile genetic element	1	1	1	0	0	1	1	1	1	1	0	0	0	0	0	0
	unclassified Burkholderia	WP_160929354.1	DNA-directed RNA polymerase subunit alpha	Housekeeping	1	1	1	1	1	1	1	1	1	1	1	1	1	1	1	1
	unclassified Burkholderia	WP_145757802.1	DUF2384 domain-containing protein	Hypothetical	1	1	1	1	1	1	1	1	1	1	1	1	1	1	0	1
	unclassified Burkholderia	WP_166912820.1	DUF2778 domain-containing protein	Hypothetical	0	0	0	0	0	0	0	0	0	0	1	0	0	0	0	1
	unclassified Burkholderia	WP_175929459.1	DUF4150 domain-containing protein	Hypothetical	0	0	0	0	1	0	0	0	0	0	0	0	0	0	0	0
	unclassified Burkholderia	WP_025097631.1	EamA family transporter	Transporter/efflux	1	1	1	1	1	1	1	1	1	1	1	1	1	1	1	1
	unclassified Burkholderia	WP_145758305.1	glycosyltransferase	Enzyme/metabolism	1	1	1	1	1	1	1	1	1	1	1	1	1	1	0	1
	unclassified Burkholderia	WP_166912800.1	GPW/gp25 family protein	Phage related	0	0	0	0	0	0	0	0	0	0	1	0	0	0	0	0
	unclassified Burkholderia	WP_089491565.1	hypothetical protein	Hypothetical	0	1	1	1	0	0	1	0	0	0	0	0	0	1	0	0
	unclassified Burkholderia	WP_145757022.1	hypothetical protein	Hypothetical	0	0	0	1	1	0	0	0	0	0	0	1	0	0	1	0
	unclassified Burkholderia	WP_089490847.1	hypothetical protein	Hypothetical	0	0	0	0	0	0	0	0	0	0	0	0	0	1	0	0
	unclassified Burkholderia	WP_124520102.1	hypothetical protein	Hypothetical	0	0	0	0	0	0	0	1	0	0	0	0	0	0	0	0
	unclassified Burkholderia	WP_124520604.1	hypothetical protein	Hypothetical	0	0	0	0	0	0	0	0	0	0	1	0	0	0	0	0
	unclassified Burkholderia	WP_205195514.1	hypothetical protein	Hypothetical	0	0	0	0	0	0	0	0	0	0	1	0	0	0	0	0
	unclassified Burkholderia	WP_201317492.1	IS21 family transposase, partial	Mobile genetic element	0	0	0	1	0	0	0	0	0	0	0	0	1	0	0	0
	unclassified Burkholderia	WP_145758280.1	IS256 family transposase	Mobile genetic element	0	0	0	0	0	0	0	0	0	0	0	0	1	0	0	1
	unclassified Burkholderia	WP_145756859.1	IS3 family transposase	Mobile genetic element	0	0	0	0	0	0	0	0	0	0	0	0	0	0	1	0
	unclassified Burkholderia	WP_059531434.1	IS66 family insertion sequence element accessory protein TnpB	Mobile genetic element	1	1	1	1	1	1	1	1	1	1	1	1	1	1	0	1
	unclassified Burkholderia	WP_089488535.1	phage portal protein	Phage related	0	0	0	0	1	0	0	0	1	0	0	0	0	0	0	1
	unclassified Burkholderia	WP_124453355.1	phage tail assembly protein	Phage related	1	1	1	0	0	0	0	1	0	1	1	0	0	0	0	0
	unclassified Burkholderia	WP_089490830.1	phage tail protein	Phage related	0	0	0	0	0	0	0	1	0	0	0	0	0	0	0	0
	unclassified Burkholderia	WP_166912805.1	phage tail sheath family protein	Phage related	0	0	0	0	0	0	0	0	0	0	1	0	0	0	0	0
	unclassified Burkholderia	WP_196438210.1	phage tail tube protein	Phage related	0	0	0	1	1	0	1	1	0	1	1	0	1	0	0	0
	unclassified Burkholderia	WP_145757471.1	phage terminase large subunit family protein	Phage related	0	0	0	0	1	1	0	1	0	1	1	0	1	0	0	0
	unclassified Burkholderia	WP_143155852.1	polyketide synthase, partial	Enzyme/metabolism	1	1	1	1	0	0	1	0	1	0	0	0	0	0	0	0
	unclassified Burkholderia	WP_089468220.1	recombinase family protein	Mobile genetic element	0	1	1	0	0	0	1	0	0	0	0	0	0	0	0	0
	unclassified Burkholderia	WP_025097701.1	response regulator transcription factor	Regulatory/signaling	1	1	1	1	1	1	1	1	1	1	1	1	1	1	1	1
	unclassified Burkholderia	WP_145757023.1	S8/S53 family peptidase	Enzyme/metabolism	0	0	0	0	1	0	0	0	0	0	0	1	0	0	1	0
	unclassified Burkholderia	WP_175908429.1	site-specific DNA-methyltransferase	Enzyme/metabolism	0	0	0	0	0	0	0	1	0	0	0	0	0	0	0	0
	unclassified Burkholderia	WP_124522785.1	site-specific integrase	Mobile genetic element	0	0	0	0	0	0	0	1	0	0	0	0	0	0	0	0
	unclassified Burkholderia	WP_166913101.1	type IV secretion system protein	Secretion system	0	0	0	0	0	0	0	0	0	0	0	0	0	0	1	0
